# Supplementary material for: A plant host, Nicotiana benthamiana, enables the production and study of fungal lignin-degrading enzymes
Source: Commun Biol. 2021 Sep 1;4:1027. doi: 10.1038/s42003-021-02464-9 (PMC8410833; doi:10.1038/s42003-021-02464-9)
Supplement: Supplementary file 3 — Supplementary Data 1 [file 42003_2021_2464_MOESM3_ESM.xlsx]

## Sheet: DNA sequences
Name	Species	Type	Database	ID	Sequence
PC-lipA (mature)	Phanerochaete chrysosporium	Lignin peroxidase	UniProtKB/Swiss-Prot	P06181	GCTACCTGTTCTAACGGTAAGACTGTCGGTGACGCTTCCTGTTGTGCTTGGTTTGATGTTTTGGACGACATTCAACAAAACTTGTTCCACGGTGGTCAATGTGGTGCTGAAGCTCATGAATCTATTCGTTTGGTTTTCCACGACTCTATCGCTATTTCCCCAGCTATGGAAGCTCAAGGTAAATTCGGTGGTGGTGGTGCTGATGGTTCAATTATGATCTTCGACGACATCGAAACCGCTTTCCATCCAAACATTGGTTTGGACGAAATTGTTAAGTTGCAAAAGCCATTCGTCCAAAAGCACGGTGTTACTCCAGGTGACTTTATTGCCTTCGCTGGTAGAGTTGCTTTGTCTAACTGTCCAGGTGCTCCACAAATGAACTTCTTCACCGGTAGAGCT…
PC-lipB (mature)	Phanerochaete chrysosporium	Lignin peroxidase	UniProtKB/Swiss-Prot	P31837	GCTACTTGTTCTAACGGTGCCACCGTTGGTGACGCCTCCTGCTGTGCTTGGTTCGACGTTTTGGACGATATTCAACAAAACTTGTTTCAAGGTGGTCAATGTGGTGCCGAAGCTCACGAATCCATCAGATTGGTTTTCCACGATGCCATTGCTATTTCTCCAGCTATGGAAGCTCAAGGTAAGTTCGGTGGTGGTGGTGCTGATGGTTCTATCATGATCTTTGATGACATCGAACCAAACTTCCACCCAAACATCGGTTTGGACGAAATTATCAACTTACAAAAGCCATTCGTTCAAAAGCACGGTGTCACTCCAGGTGCCTTCATTGCTTTCGCCGGTGCTGTCGCCTTGTCCAACTGTCCAGGCGCCCCACAAATGAACTTCTTTACTGGTAGAGCT…
PC-lipC (mature)	Phanerochaete chrysosporium	Lignin peroxidase	UniProtKB/Swiss-Prot	P11543	GCTACTTGTTCTAACGGTAAGGTTGTTCCAGCTGCCTCCTGTTGTACCTGGTTTAACGTTTTGTCTGACATTCAAGAAAACTTGTTCAACGGTGGTCAATGTGGTGCTGAGGCTCACGAATCTATCCGTTTGGTTTTCCATGATGCTATCGCTATCTCCCCAGCTATGGAACCCCAAGCCTCCTCTGTCAGAGGTGCTGACGGTTCCATTATGATCTTCGATGAAATTGAAACTAACTTCCACCCAAACATCGGTTTGGATGAAATCGTTAGATTGCAAAAGCCATTCGTTCAAAAGCATGGTGTTACCCCAGGTGATTTCATTGCTTTCGCTGGTGCTGTCGCTTTGTCCAACTGTCCAGGTGCTCCACAAATGAACTTCTTCACTGGTAGAGCCCCA…
PC-lipD (mature)	Phanerochaete chrysosporium	Lignin peroxidase	UniProtKB/Swiss-Prot	P11542	GTTGCTTGTCCAGACGGTGTTCACACCGCTTCAAACGCTGCCTGTTGCGCTTGGTTCCCAGTTTTGGATGACATCCAACAAAACTTGTTCCACGGTGGTCAATGTGGTGCTGAAGCTCACGAAGCTTTGAGAATGGTTTTTCATGACTCCATTGCCATTTCTCCAAAGTTGCAATCTCAAGGTAAGTTCGGTGGTGGTGGTGCTGATGGTTCCATCATTACTTTCTCCTCTATCGAAACCACCTACCACCCAAACATTGGTTTGGACGAAGTCGTTGCCATTCAAAAGCCATTCATCGCTAAGCATGGTGTTACTAGAGGTGACTTCATCGCCTTCGCTGGTGCTGTTGGTGTCTCCAACTGTCCAGGTGCTCCACAAATGCAATTTTTCTTGGGTAGA…
PC-lipE (mature)	Phanerochaete chrysosporium	Lignin peroxidase	UniProtKB/Swiss-Prot	P49012	GCTACTTGTGCCAACGGTAAGACCGTTGGTGACGCTTCTTGTTGTGCTTGGTTCGACGTCTTGGATGACATCCAAGCTAACATGTTCCACGGTGGTCAATGTGGTGCCGAAGCCCACGAATCCATCAGATTGGTTTTCCACGACTCCATCGCTATCTCTCCAGCTATGGAAGCCAAGGGTAAGTTCGGTGGTGGTGGTGCCGACGGTTCTATCATGATCTTCGATACTATCGAAACCGCTTTCCACCCAAACATCGGTTTGGACGAAGTTGTCGCTATGCAAAAGCCATTCGTTCAAAAGCACGGTGTTACTCCAGGTGACTTCATTGCTTTCGCCGGTGCTGTTGCCTTGTCAAACTGTCCAGGTGCTCCACAAATGAACTTCTTCACTGGTAGAAAG…
PC-lipF (mature)	Phanerochaete chrysosporium	Lignin peroxidase	UniProtKB/TrEMBL	Q01787	GCCACCTGTTCCAACGGTGCTACCGTCGGTGACGCTTCCAGCTGTGCTTGGTTCGATGTTTTGGACGACATTCAACAAAACTTATTTAACGGTGCTCAATGTGGTGCTGAAGCTCACGAATCCATTAGATTGGTTTTCCACGATGCTATCGCCATTTCTCCAGCTTTGGAATCTCAAGGTAAGTTTGGTGGTGGTGGTGCCGACGGTTCCATCATTTTGTTCGATGACATTGAAACTAACTTCCACCCAAACATCGGTTTGGATGAAATCGTCAACTTGCAAAAGCCATTTATTCAAAAGCACGGTGTCACCCCAGGTGACTTCATCGCTTTCGCTGGTGCTGTCGCTATGTCCAACTGTCCAGGTGCCCCACAAATGAACTTCTTTACCGGTCGTGCT…
PC-lipG (mature)	Phanerochaete chrysosporium	Lignin peroxidase	jgi.Phchr2	2918435	GCTACCTGTTCTAACGGTGCAACTGTCTCTGACGCTTCCTGTTGTGCTTGGTTCGATGTCTTGGACGATATCCAACAAAACTTGTTCCAAGGTGGTCAATGTGGTGCTGAAGCTCATGAGTCTATCAGATTGGTTTTTCACGACTCCATCGCTATCTCTCCAGCTATGGAAGCTCAAGGTAAGTTCGGGGGTGGTGGTGCTGATGGTTCCATCATCATCTTCGACACCATCGAAACTGCTTTCCACCCAAACATCGGTTTGGATGAAATCGTCAACTTGCAAAAGCCATTCATCGCTAAGCATGGTGTCACCCCAGGTGACTTCATCGCTTTTGCTGGTGCTGTTGCTTTGTCCAACTGTCCAGGTTCCCCACAAATGAACTTCTTTACCGGTAGAGCT…
PC-lipH (mature)	Phanerochaete chrysosporium	Lignin peroxidase	UniProtKB/TrEMBL	Q01775	GCTACCTGTTCTAACGGTGCCACCGTTGGTGACGAATCTTCCTGCGCTTGGTTTGATGTTTTAGATGATATCCAAGAAAACTTGTTCCAAGGTGCTCAATGTGGTGCCGAGGCTCACGAATCCATTAGATTGGTTTTCCATGACGCTATCGCCATTTCCCCAGCTATGGAAGCCCAAGGTCAATTCGGTGGTGGTGGTGCTGATGGTTCTATCATTATCTTCGACACCATTGAAACCGCCTTCCACCCAAACATCGGTTTGGATGAAATTGTTAATTTGCAAAAGCCATTCATTGCTAAGCACGGTGTCACCCCAGGTGACTTCATTGCTTTCGCTGGTGCTGTCGCTTTGTCAAACTGTCCAGGTACCCCACAAATGAACTTCTTCACTGGTAGAGCT…
PC-lipI (mature)	Phanerochaete chrysosporium	Lignin peroxidase	jgi.Phchr2	3032425	GCTACTTGTGCTAACGGTGTCACTGTTGGTGATGCTTCCTGTTGCGCCTGGTTTGATGTTTTGGACGATATCCAAGAAAACTTGTTCCACGGTGGTCAATGTGGTGCCGAAGCTCACGAATCCATTAGATTGGTTTTCCATGACTCCATCGCAATTTCTCCAGCTATGGAAGCCCAGGGTAAGTTCGGTGGCGGTGGTGCTGATGGTTCTATTATGATCTTCGACGACATCGAAACCGCTTTCCACCCAAATATCGGTTTGGACGAAATTGTCAAGTTGCAAAAGCCATTCGTTCAAAAGCACAACGTCACCCCAGGTGATTTTATCGCTTTCGCTGGTGCTGTTGCCTTGTCCAACTGTCCAGGTGCCCCACAAATGAACTTCTTCACTGGTAGAGCT…
PC-lipJ (mature)	Phanerochaete chrysosporium	Lignin peroxidase	UniProtKB/TrEMBL	Q9UW80	GCCACCTGTTCCAACGGTAAAACTGTCTCTTCTGCTGCTTGTTGTGCTTGGTTCCCAATTTTGCAAGACATCCAAGAAAACTTGTTTAACGGTGGTCAATGTGGTGCTGAAGCTCATGAATCCTTGCGTTTGGTTTTTCACGATGCTATTGCTATCTCCCCAGCATTGGAAGCTCAAGGTAAGTTCGGTGGTGGTGGTGCTGACGGTTCCATCATGGTTTTCGATACTATTGAAACCAACTTCCACCCAAACATCGGTTTGGACGAAATTGTCCGTCTGCAAAAACCATTCGTTCAAAAGCACGGTGTCACTCCTGGTGATTTCATCGCTTTCGCTGGTGCTGTTGGTTTGTCCAACTGTCCAGGTGCCCCACAAATGAATTTCTTCTTGGGTAGACCT…
PC-mnp1 (mature)	Phanerochaete chrysosporium	Manganese peroxidase	UniProtKB/Swiss-Prot	Q02567	GCTGTCTGTCCAGACGGTACCAGAGTTTCCCACGCTGCTTGTTGTGCTTTCATCCCTTTGGCTCAAGATTTGCAAGAAACCATTTTCCAAAACGAATGTGGTGAAGATGCCCATGAAGTCATCAGATTGACTTTCCACGACGCTATCGCCATCTCCCGTTCTCAAGGTCCAAAGGCTGGTGGTGGTGCTGACGGTTCCATGTTATTGTTCCCAACCGTTGAACCAAACTTCTCCGCCAACAACGGTATTGACGACTCCGTTAACAACTTGATCCCATTCATGCAAAAGCACAACACTATTTCTGCTGCTGATTTGGTCCAATTTGCTGGTGCTGTTGCTTTGTCCAACTGTCCAGGTGCTCCAAGATTGGAATTCTTGGCCGGTCGTCCAAACAAGACT…
PC-mnp2 (mature)	Phanerochaete chrysosporium	Manganese peroxidase	UniProtKB/TrEMBL	Q12170	GCTGTTTGTCCAGACGGTACTAGAGTCACCAACGCTGCTTGCTGTGCTTTCATTCCATTGGCCCAAGATTTGCAAGAAACTTTGTTCCAAGGTGACTGTGGTGAGGATGCTCATGAAGTTATCCGTTTGACCTTTCACGATGCTATTGCTATCTCTCAATCCTTGGGTCCACAAGCCGGTGGTGGTGCCGACGGTTCGATGTTGCACTTCCCAACCATCGAACCTAACTTCTCCGCCAACAACGGTATTGACGATTCCGTCAACAACTTGTTGCCATTCATGCAGAAGCACGACACTATTTCCGCTGCCGATCTTGTCCAATTCGCCGGTGCTGTTGCCTTGTCTAACTGTCCAGGTGCTCCAAGATTGGAATTCATGGCTGGTAGACCAAACACCACC…
PC-mnp3 (mature)	Phanerochaete chrysosporium	Manganese peroxidase	UniProtKB/TrEMBL	Q1K9D0	GCTACTTGTCCAGACGGTACCAAGGTTAACAACGCCGCTTGTTGTGCCTTCATTCCATTGGCTCAAGACTTGCAAGAAACTATCTTCCAAAATGATTGTGGTGAAGATGCCCACGAAGTCATTAGATTGACCTTCCATGATGCTATTGCTATTTCTCAATCTAAGGGTCCCTCTGCCGGTGGTGGTGCTGACGGTTCCATGTTGTTGTTCCCAACCATTGAACCAAACTTCTCTGCAAACAACGGTATTGACGATTCCGTCAACAACTTGATCCCATTCATGCAAAAGCACGACACTATTTCTGCTGGTGATATCGTCCAATTCGCTGGTGCTGTCGCCTTGACCAACTGCCCAGGTGCTCCACAATTGGAATTCTTGGCCGGTCGTCCAAACAAGACT…
PC-mnp4 (mature)	Phanerochaete chrysosporium	Manganese peroxidase	jgi.Phchr2	2907883	GCTGTTTGCCCAGACGGTACCAGAGTTTCCAACGCTGCTTGTTGTGCTTTCGTTCCATTGGCCCAAGACTTGCAAGAAACTTTGTTTATGGGTGATTGTGGTGAAGATGCTCACGAAGTCATCAGATTAACTTTCCACGACGCTATCGCCATTTCTCAATCTCAAGGTCCAGAAGCTGGTGGTGGTGCTGACGGTTCCATGTTGTTGTTTCCAACTATCGAACCAAACTTCGAAGCCAACAACGGTATTGACGACTCTGTTAACAACTTAATTCCATTCATGCAAAAACATAACACCATCTCTGCTGCCGACTTGGTTCAATTCGCTGGTGCTGTTGCTTTGTCCAACTGTCCAGGTGCCCCAAGATTGGAATTCTTAGCTGGTAGACCAAACACTACT…
PC-mnp5 (mature)	Phanerochaete chrysosporium	Manganese peroxidase	jgi.Phchr2	2971944	GCCGTTTGTCCAGACGGTACCCGTGTCTCCCACGCCGCTTGTTGTGCTTTCATTCCATTAGCTCAAGACTTGCAAGAAACTATCTTCCAAAATGAATGTGGTGAAGATGCTCATGAAGTTATCAGATTGACTTTTCACGACGCTATCGCTATTTCCAGATCTCAAGGTCCAAAGGCTGGTGGTGGCGCTGATGGTTCTATGTTGTTATTCCCAACCGTCGAACCAAACTTCTCCGCTAACAACGGTATCGACGATTCCGTTAACAACTTGATTCCATTTATGCAAAAACACAACACCATTTCCGCTGCTGACTTGGTCCAATTCGCTGGTGCCGTTGCTTTGTCCAACTGTCCAGGTGCTCCAAGATTGGAATTCTTGGCCGGTAGACCAAACAAGACC…
PC-cdh1 (mature)	Phanerochaete chrysosporium	Cellobiose dehydrogenase	UniProtKB/Swiss-Prot	Q01738	CAATCCGCTTCTCAATTCACTGACCCAACTACCGGTTTCCAATTCACCGGTATTACCGATCCAGTCCACGACGTTACTTACGGTTTCGTTTTCCCACCATTGGCCACCTCTGGTGCCCAATCTACCGAATTCATCGGTGAAGTCGTTGCCCCAATTGCTTCCAAGTGGATCGGTATTGCTTTGGGTGGTGCTATGAACAACGATTTGTTACTGGTCGCCTGGGCTAACGGTAACCAAATTGTCTCTTCTACCAGATGGGCCACCGGTTACGTTCAACCAACCGCTTACACCGGTACCGCTACTTTGACCACCTTGCCAGAAACCACCATTAATAGTACCCATTGGAAGTGGGTCTTTAGATGTCAAGGTTGTACTGAATGGAACAACGGTGGTGGTATC…
PR-lip3 (mature)	Phlebia radiata	Lignin peroxidase	UniProtKB/Swiss-Prot	P20010	GCCACATGTCCAGATGGTACTCAATTGATGAACGCTGAATGTTGTGCTCTATTGGCTGTTCGTGACGACTTACAAAACAACATGTTCAACAACGAATGTGGTGACGAAGCCCACGAAGCTTTGAGATTGACTTTCCATGACGCCATTGCTATCTCCCCAGCTATGGAAGCTACCGGTCAATTCGGTGGTGGTGGTGCTGACGGTTCTATCATGATCTTCTCAGACATCGAAACTAAGTTCCACCCAAACATCGGTTTGGATGAAGTCGTCGAATCCTTCAGACCATTTCAACAACGTTCTGGTATGGGTGTTGCCGACTTCATCCAATTCTCCGGTGCTGTTGGTACTTCTAACTGTCCAGGTGCCCCAACTTTGAACGCTTTCATCGGTAGAAAGGAC…
PR-mnp2 (mature)	Phlebia radiata	Manganese peroxidase	UniProtKB/Swiss-Prot	Q70LM3	AAGACCACTTGTTCCAACGGTGTTGTCGTCCCAGACGCTGTCTGTTGTGACTTCGTTCCTTTGGCCTCTGCTTTGCAATCTGAAGTCTTGATGGGTGATTGCGGTGAGGATGCTCATGAATTGGTTAGATTGATTTTCCACGACGCTATCGCTATTAGCCAATCCATGGGTCCATCTGCTGGTGGCGGTGCCGATGGTTCAATGTTGATTTTCCCAACCGTTGAACCAGCTTTTTTCCCAAACTTGGGTATTGCTGACTCTGTTAACAACCTAATTCCATTCTTGTCTCAATTCCCAACCATCTCTGCTGGTGACTTGGTCCAATTCGCTGGGGCTGTCGCTATTTCCAACTGTCCAGGTGCTCCACAATTGGAATTCCTTGCTGGTAGACCAAACGCT…
PR-mnp3 (mature)	Phlebia radiata	Manganese peroxidase	UniProtKB/Swiss-Prot	Q96TS6	GTCGCTTGTCCAGATGGTGTCAACACTGCCACCAACGCTGTTTGCTGTTCTTTGTTCGCTGTCAGAGATTTGATCCAAGACCAATTGTTCGATGGTGGTGAATGTGGTGAAGAAGTTCACGAATCCTTGAGACTTACTTTCCACGACGCCATTGGTATCTCTCCAACCATCGCTTCTACTGGTGTTTTCGGTGGTGGTGGTGCTGACGGTTCCATCGCTATTTTCGCTGAAATCGAAACCAACTTCCACGCCAACAACGGTGTCGATGAAATCATCGGTGAACAAGCACCATTCATCCAAATGACCAACATGACTACTGCTGACTTCATCCAATTTGCTGGTGCTGTTGGTGTTTCTAACTGTCCAGGTGCTCCAGCCTTGCCTGTTTTCGTTGGTAGA…
PR-lac2 (mature)	Phlebia radiata	Laccase	UniProtKB/TrEMBL	Q0KHD1	ACTAACTCTGGTATTGGTCCAGTTACCGACTTGAGAATCTCCAACGCCGTTGTCTCTCCAGACGGTTTTTCTCGTGACGCCGTCGTTGTCCAAGGTCAATTCCCATCCCCATTAATCAAGGGTAACAAGGGTGACATGTTTAAGTTGAACGTCATTAACCAATTACAAGATACTGCCTTAAACACTTCTACTTCCATCCACTGGCATGGTTTGTTCCAACACGGTACCAACTGGGCTGACGGTCCAGCTTTCGTGACTCAATGTCCAATCGTCACCGGTGATTCCTTCGTTTACGACTTCACTGTTCCAGACCAAGCTGGTACCTTCTGGTACCACTCCCACTTGGCTTTACAATACTGTGATGGTTTGAGAGGTCCATTGGTCGTTTACGACCCACAC…
PE-vpl1 (mature)	Pleurotus eryngii	Versatile Peroxidase	UniProtKB/Swiss-Prot	Q9UR19	GCCACTTGTGCTGACGGTAGAACCACTGCTAACGCTGCCTGTTGCGTCTTGTTCCCAATCTTGGATGATATTCAAGAAAACTTGTTCGACGGTGCTCAATGTGGTGAAGAAGTCCACGAATCCTTGAGATTGACTTTCCACGACGCCATCGGTTTCTCTCCAACCTTAGGTGGTGGTGGTGCTGATGGTTCCATTATCGCCTTCGATACTATCGAAACCAACTTCCCAGCTAACGCTGGTATTGACGAAATTGTTTCAGCTCAAAAGCCATTCGTTGCTAAGCATAACATTTCCGCTGGTGATTTCATCCAATTCGCCGGTGCTGTTGGTGTTTCCAACTGTCCTGGTGGTGTTAGAATTCCATTCTTCTTGGGTAGACCAGATGCCGTTGCTGCCTCC…
PE-vpl2 (mature)	Pleurotus eryngii	Versatile Peroxidase	UniProtKB/Swiss-Prot	O94753	GCTACTTGTGACGATGGTAGAACCACTGCCAACGCCGCTTGTTGTATCTTGTTCCCAATTTTAGACGACATTCAAGAAAACCTATTCGACGGTGCTCAATGTGGCGAAGAAGTCCATGAATCTTTGAGATTGACCTTCCACGATGCTATTGGTTTCAGCCCAACTTTGGGTGGTGGTGGTGCTGATGGTTCTATCATTGCTTTCGACACTATCGAAACTAACTTCCCAGCTAACGCCGGTATCGATGAAATTGTCTCTGCTCAAAAGCCATTCGTCGCTAAGCATAACATCTCCGCTGGTGACTTCATCCAATTTGCTGGTGCTGTTGGTGTCTCTAACTGTCCAGGTGGTGTCAGAATCCCTTTCTTCCTAGGTAGACCAGACGCTGTCGCTGCTTCT…
PE-ery4 (mature)	Pleurotus eryngii	Laccase	UniProtKB/TrEMBL	B0JDP9	TCTATTGGTCCAAGAGGTACCTTGAACATCGCTAACGAAGTTATTAAGCCAGATGGTTTCAGCAGATCCGCTGTCTTGGCCGGTGGTAGTTACCCAGGTCCATTGATCAAGGGTGAAACTGGTGACAGATTCCAAATTAACGTCGTCAACAAGTTGGCTGACACTTCAATGCCTGTCGATACTTCTATCCATTGGCACGGTATTTTTGTTAGAGGTCACAACTGGGCCGACGGTCCAGCTATGGTCACCCAATGTCCAATCGTCCCAGGTCACTCCTTCTTGTACGACTTTGAAATTCCAGATCAAGCCGGTACTTTCTGGTACCACTCTCACTTGGGTACCCAATACTGTGACGGTTTGAGAGGTCCATTCGTTGTCTACTCCAAGAACGACCCACAC…
PE-aao (mature)	Pleurotus eryngii	Aryl alcohol oxidase	UniProtKB/TrEMBL	O94219	GCCGACTTCGATTACGTTGTCGTCGGTGCTGGTAACGCCGGTAACGTTGTCGCTGCCAGACTAACCGAGGACCCAGATGTCTCTGTCTTGGTTTTAGAAGCTGGTGTTTCTGACGAAAACGTTTTGGGTGCTGAAGCTCCATTGTTGGCCCCAGGTTTAGTCCCAAACTCTATCTTCGATTGGAACTACACTACCACCGCTCAAGCTGGTTACAACGGTCGTTCCATTGCTTACCCAAGAGGTAGAATGTTGGGTGGTTCTTCCTCTGTCCACTACATGGTTATGATGAGAGGTTCTACCGAGGATTTCGATAGATACGCCGCTGTCACCGGTGATGAAGGTTGGAACTGGGACAACATCCAACAATTCGTTAGAAAGAACGAAATGGTCGTTCCACCA…
CS-mnp1 (mature)	Ceriporiopsis subvermispora	Manganese peroxidase	UniProtKB/TrEMBL	Q12597	GTCACCTGTTCCGACGGTACCGTCGTCCCTGACTCTATGTGTTGTGACTTCATTCCATTGGCCCAAGACTTGCAATCCATGGTCTTGCAAAACGAATGTGGTGAAGATGCTCACGAAATCATCAGATTGACTTTCCACGACGCCATCGCTATCTCTCAATCCTTGCCTCCATCCGCCGGTACTGGTGCTGATGGTTCCATGTTGTTGTTCCCTTTGGTCGAACCAGAATTCCAAGCCTCTAACGGTATCGACGATTCTGTTAACAACTTGATCCCATTCTTGTCCAGCCACCCAAACATTACTGCTGGTGACTTGGTCCAATTCGCTGGTGCTGTTGCCTTGACTAACTGTCCAGGTGCTCCAAGAGAATTGTTGGCTGGTAGAAAGAATGCTGTCGCT…
CS-mnp2a (mature)	Ceriporiopsis subvermispora	Manganese peroxidase	UniProtKB/TrEMBL	Q9UW40	ACCATTTGTCCAGATGGTACTAGAGTCTCCAACCACGTTTGTTGTGATTTCATCCCATTGGCTCAAGCCTTACAATCCACTTTGTACATGGGTGACTGTGGTGAGGATGCCCATGAAACTATTAGATTGACTTTCCACGACGCCATCGCTATTTCTCAATCCCAAGGTCCATCTGCTGGTGGTGGTGCTGATGGTTCCATGTTCATTTTCCCAACTGTCGAACCATTCTTCCACGCTAACGCAGGTATTGATGACTCCGTCAACAACTTGATTCCATTCTTGTCTAAGTTCCCAACCATTACCGCTGGTGACTTAATCCAATTCGCTGGTACTGTCGCTTTGTCTAATTGTCCAGGTGCTCCACAATTGGAATTTTTGGCTGGTAGACCTAACGCCACC…
CS-mnp2b (mature)	Ceriporiopsis subvermispora	Manganese peroxidase	UniProtKB/TrEMBL	Q9UW39	ACCATTTGTCCTGATGGTACCAGAGTCTCTAACCACGTTTGTTGCGACTTCATCCCTTTGGCTCAAGCTTTGCAATCCACTTTGTACATGGGTGACTGTGGTGAAGATGCCCACGAAACTATTAGATTGACCTTCCACGACGCTATTGCTATTTCCCAATCTCAAGGTCCATCTGCCGGTGGTGGTGCTGATGGTTCCATGTTGATTTTCCCAACTGTCGAACCATTCTTCCACGCTAACGCTGGTATTGACGACTCTGTCAACAACTTGATCCCATTCTTGGATAAGTTCCCAACCATTACTGCTGGTGACTTGATTCAATTCGCCGGTACTGTCGCCTTGTCCAACTGTCCAGGTGCCCCACAATTGGAATTTTTGGCTGGTCGTCCAAACGCTACC…
CS-mnp3 (mature)	Ceriporiopsis subvermispora	Manganese peroxidase	UniProtKB/TrEMBL	Q9UW38	GTTACCTGCTCTGATGGTACTGCTGTTCCAGACGCTATGTGTTGTGATTTCATTCCATTGGCTCAAGATCTACAATCAATGGTTTTACAGAATCAATGCGGTGAAGATGCTCACGAAATCATTAGATTAACCTTCCATGACGCCATTGCTATCTCCCAATCCTTGGGTCCATCCGCCGGTACCGGTGCCGATGGTTCTATGTTGTTGTTCCCATTGGTCGAACCAGAATTCGCTGCCTCCAACGGTATTGACGATTCCGTTAACAACTTAATCCCATTCTTGTCCTCTCACCCAAACATTTCAGCCGGTGACTTGGTCCAATTCGCTGGTGCTGTTGCTTTGACTAACTGCCCAGGTGCCCCAAGAGTCAACTTCTTGGCTGGTAGAAAGAACGCTGTT…
CS-mnp4 (mature)	Ceriporiopsis subvermispora	Manganese peroxidase	UniProtKB/TrEMBL	Q873X7	GCCGTCTGTGCTGACGGTACCAGAGTTTCCAACGCTGCTTGTTGTGCCTTCATTCCATTGGCTCAAGACTTGCACGAAACCTTGTTCATGGGTGATTGTGGTGAAGATGCTCATGAAGTCATCCGTTTAACTTTCCACGACGCTGTTGCCATTTCCTCCTCTATGGGTCCATCCGCCGGTGGTGGTGCCGATGGTTCTATGTTGTTGTTCCCAACCGTCGAACCAAACTTCTCTGCTAACAACGGTATCGACGATTCCGTCAACAACTTAATCCCATTCTTGTCCAAGCACGCTGTCTCTGCTGGTGACCTAGTCCAATTCGCTGGTGCTGTCGCCTTGACCAACTGTCCAGGTGCTCCACAATTGGAATTCTTGGCTGGTAGACCAAACCACACCATT…
CS-mnp5 (mature)	Ceriporiopsis subvermispora	Manganese peroxidase	jgi.Cersu1	49863	GCTGTTTGTTCTGACGGTACCCGTGTCTCCAACTCTGCTTGTTGTGCCTTTATCCCATTGGCTCAAGATTTGCAAGAAACTTTGTTCATGAACGACTGTGGTGAAGATGCTCACGAAGTCATCAGATTGACTTTCCACGACGCTGTTGCCATTTCTCGTTCCCAAGGTCCATCCGCCGGTGGTGGTGCTGATGGTTCCATGCTATTGTTCCCAACCGTTGAACCAAACTTCTCCGCCAACAACGGTATTGACGATTCTGTCAACAATTTGATCCCATTTTTGGCTAAGCACCCTGTTTCCGCTGGTGACCTAGTCCAATTCGCTGGTGCTATTGCTTTGACTAACTGTCCAGGTGCTCCACAATTGGAATTCTTGGCTGGTAGACCAAACCACACCATT…
CS-mnp10 (mature)	Ceriporiopsis subvermispora	Manganese peroxidase	jgi.Cersu1	117436	ACCATCTGTCCAGACGGTACCAGAGTTTCCAACCACGCCTGTTGTGCTTTCATTCCATTGGCTGAGGATTTGCAAAAGACTATCTTCATGAACGACTGTGGTGAGGATGCTCACGAAGTCATTAGATTGACCTTCCACGACGCTGTCGCTATTTCTAGAAAATTGGGTCCAAAGGCTGGTGGTGGTGCTGACGGTTCTATGTTGTTGTTCCCAACCGTTGAACCAAACTTCTCCGCTAACAACGGTATCGATGACTCTGTTAACAACTTGATTCCATTCATGGCTAGACACCCAACAGTTAGCGCTGGTGACTTGGTTCAATTCGCTGGTGCCGTTGCTCTTTCTAACTGTCCAGGTGCTCCTCGTTTGGAATTCTTGGCTGGTAGACCAAACCATACT…
CS-lip2 (mature)	Ceriporiopsis subvermispora	Lignin peroxidase	jgi.Cersu1	99382	GTCACTTGCCCAGACGGTTCCATGACCGCTAACGAAGCCTGTTGTGTCTTGTTCCCAGTCTTGGAAGATATTCAACAAAACTTATTCGATGGTGGTTTGTGTGGTGAAGAAGCCCATGAATCTTTGAGATTGACTTTCCACGACGCTTTCGGTTTCTCCCCAGCCTTGCAAGCTCAAGGTCAATTCGGTGGTGGTGGTGCTGATGGTTCTGTCATTGTTTTTGAAGAAACTGAAGCTAACTTTGCTGCTAACATCGGTATCGACGAAATCATTAATGCCCAAAAGCCATTCATCGCTAGACACAACATTACCCCAGGTGACTTCGTCCAATTCGCCGGTGCTGTCGGTGCTGCCAATTGTCCAGGTGCTCCACAATTGCAATTCATGTTGGGTAGACCA…
CS-lip1 (mature)	Ceriporiopsis subvermispora	Lignin peroxidase	jgi.Cersu1	118677	GCCACTTGTCCAGACGGTAACACCGTCACCAACGAAGCCTGTTGTTTCTTGTTCCCAATCTTGGAAGATATCCAAGCTAACCTGTTCAACGGTGGTGAATGTGGTTCCGAAGCTCACGAATCTTTGAGATTGACTTTCCATGACGCTATTGGTTTCTCTCCAGCTTTGACCGCTCAAGGTCAATTCGGTGGTGGTGGTGCTGATGGTTCCGTTATCACCTTCGCTTCTATCGAAACTGCTTACGCCGCTAACGCTGGTATCGAGGATATTGTTGCTGAACAAGCTCAATTCGTCGCCAAGTACAATGTTAGTGCTGGTGACTTTGTTCAATTCGCTGGTGCTGTCGGTTTGTCTAACTGCCCAGGTGCTCCACAATTGGACTTCGTTATCGGTCGTCCA…
CS-lcs1 (mature)	Ceriporiopsis subvermispora	Laccase	jgi.Cersu1	118801	GCCATCGGTCCAGTTACCGATTTGGAAATTACTGACGCTTTTGTTTCACCTGACGGTCCAGGTTTGGGTAGAGAAGCTGTTTTGGCCGGTGGTACCTTTCCAGGTCCCTTAATCCAAGGTAACAAGGGTGATAACTTCCAAATCAACGTTGTCAACAACTTGACCAACCACACCATGTTGAAAACCACCTCCATTCACTGGCACGGTTTGTTTCAACACGGTACTACCTGGGCCGACGGTCCTGCTTTCGTTTCTCAATGTCCAATTGCTTCTGGTAACTCCTTCTTGTACAACTTCAACGTCCCAGATCAAGCCGGTACCTTCTGGTACCATTCTCACTTGGCTACTCAATACTGTGACGGCTTGAGAGGTCCTTTGGTTGTCTACGACCCAAACGAC…
CS-cdh (mature)	Ceriporiopsis subvermispora	Cellobiose dehydrogenase	UniProtKB/TrEMBL	B6D1P2	CAATCCGGTTCTTCCTACACTGACCCAGACAACGGTTTTGTTTTCAACGGTATTACCGATCCAGTTTACGGTGTCACCTACGGTGTTGTTTTCCCAGAACCATCTTCTTCCGGTACCTACCCAGACGAATTCATTGGTGAAATTGTCGCCCCATTGACCGCTGAATGGATTGGTGTTTCCTTTGGTGGTGCTATGTTAGACTGTTTGTTGTTGGTCGCTTGGCCAAACCAAAACTCCATTGTCGCTTCTACTAGATACGCAACCGATTACGTCCAACCAACTGAATACGACGGTCCAGTTTTGACTACTTTGCCATCCTCCTACGTCAACTCCACTCACTGGAAGTACGTTTACAGATGTCAAAATTGTACTACTTGGCAAGGTGGTGGTATCTCTTTG…
PO-mnp1 (mature)	Pleurotus ostreatus	Manganese peroxidase	UniProtKB/TrEMBL	Q12332	GCCACCTGTGCTGGTGGTCAAGTCACCGCTAACGCTGCTTGTTGTGTCTTGTTCCCATTAATGGAAGATTTGCAAAAGAACTTGTTCGACGATGGTGCTTGTGGTGAAGATGCTCATGAAGCTTTAAGATTGACTTTCCACGATGCTATCGGTTTCTCTCCATCCAGAGGTGTCATGGGTGGTGCTGACGGTTCTGTTATCACCTTCTCCGACACCGAAGTCAACTTCCCAGCTAACTTAGGTATCGACGAAATTGTCGAAGCTGAAAAGCCATTCTTGGCCAGACACAACATTTCTGCTGGTGATTTGGTTCACTTCGCCGGTACTTTGGCTGTCACCAACTGTCCAGGTGCCCCAAGAATCCCATTCTTCTTGGGTAGACCACCAGCTAAAGCCGCT…
PO-mnp2 (mature)	Pleurotus ostreatus	Manganese peroxidase	UniProtKB/TrEMBL	Q9UVY8	GTTACTTGTGCTACTGGTCAAACTACCGCTAACGAAGCCTGTTGTGCTTTGTTCCCAATTTTGGAAGATATCCAAACTAACTTGTTCGACGGTGCTCAATGTGGTGAAGAAGTTCACGAATCTTTGAGATTGACCTTCCACGATGCTATTGCTTTCTCCCCAGCCTTGACTAACGCTGGTCAATTCGGTGGTGGTGGTGCTGATGGTTCTATGATCATCTTCTCTGACACTGAACCAAACTTCCATGCTAACTTGGGTATTGATGAAATCGTTGAAGCTCAAAAGCCATTTATCGCAAGACACAACATCTCCGCTGCTGATTTCATCCAATTCGCCGGTGCTATCGGTGTCACTAACTGCGCCGGTGCTCCAAGATTGAACTTCTTCTTGGGTAGACCA…
PO-mnp3 (mature)	Pleurotus ostreatus	Manganese peroxidase	UniProtKB/TrEMBL	O74640	GCTACCTGTGCCGACGGTAGAACCACTGCCAATGCTGCTTGTTGTGTCTTATTCCCAATTTTGGACGATATCCAAGAAGCTCTATTCGATGGTGCCGAATGCGGTGAAGAAGTCCACGAATCCTTGAGATTGACTTTCCACGATGCTATCGGTTTCTCCCCAACCAAGGGTGGTGGTGGTGCTGACGGTTCCATCGTTACTTTTGACGAAATTGAAACTGCTTTCCACGCTAACGGTGGTATCGATGACATTGTCGACGCTCAAAAGCCATTCATTGCCAGACACAACATCTCTGCTGGTGACTTCATCCAATTCGCCGGTGCTGTCGGTGTTTCCAATTGTCCAGGTGCTCCAAGATTGAACTTCTTATTGGGTAGACCACCAGCTACTGCTGCCTCC…
PO-mnp4 (mature)	Pleurotus ostreatus	Manganese peroxidase	jgi.PleosPC15_2	1099081	GCCAAGTGTTCTAAGGGTAGAACTGCTTCCAACGACGCTTGTTGTGTCTGGTTCGATGTTTTGGATGATATCCAAGAAAACTTGTTCGACGGTGGTGAATGTGGTGAAGAAGTCCATGAATCTTTAAGATTGACTTTCCACGATGCCATTGGTTTCTCCCCAGCTTTGACCCGTCAAGGTAAATTCGGTGGTGGTGGTGCTGACGGTTCCATCATGTTGTTCTCTGACATTGAAACTAACTTCGCCGCTAACAACGGTGTTGACGACATCGTCGAACAACAAAAGCCAATCGCTATCAAACACCAAGTTTCCTTTGGTGACTTCATCCAATTTGCTGGTGCCGTCGGTTCCTCTAACTGTGCTGGTGGTCCACGTATTCAATTCCTGGCCGGTAGATCC…
PO-mnp5 (mature)	Pleurotus ostreatus	Manganese peroxidase	jgi.PleosPC15_2	199511	GCTACCTGTGCTGACGGTAACACTGTCACTAACGCTGCTTGCTGTGTCTTGTTCCCTATCTTGGAAGATATTCAAACCAACTTGTTCGATGGTGGTGAATGTGGTGAAGAAGTTCACGAATCTTTGAGATTGACCTTCCACGACGCCATCGGTTTCTCCCCATCTAGAGGTGGTGGTGGTGCTGACGGTTCCTTAATCACCTTCTCCGAAATCGAAACCCCATTCCATGCCAACTTGGGTATCGACGAAATTGTCGAAGCTCAAAAGCCATTCGTTGCTAAGCACAACATCTCCGCCGGTGATTTCATCCAATTCGCTGGTGCCGTCGGTGTCTCTAACTGTCCAGGTGCCCCACGTCTACAATTCTTCTTGGGTAGACCAGACGCTGTTGCTCCAGCT…
PO-mnp6 (mature)	Pleurotus ostreatus	Manganese peroxidase	jgi.PleosPC15_2	1041740	GCTACTTGTTCCGGTGGTAGAACCACCGCCCACGCTTCTTGTTGTATCTGGTTCGACGTCCTGGACGACATCCAAGAAAACTTGTTTGACGGTGGTGAATGCGGTGAAGAAGTTCATGAATCCTTGAGATTGACCTTCCACGACGCTATCGGTTTCTCCCCAAAGTTGTTCTTGCAAGGTAAGTTCGGTGGTTTAGGTGCTGACGGTTCCATCATGGCTCACTCTGAAATCGAAACTGCTTTCCCAGCTAACTTGGGTGTTGACGAAATCATTGAAGCTCAAAGACCATTCGCCATTAAACACAAAGTTAGCTTTGGTGACTTCATCCAATTCGCCGGTGCTGTTGGTGTTTCCAACTGTGCTGGTGGTGCTAGAATTCCATTCCACGCTGGCAGATTG…
PO-lacc6 (mature)	Pleurotus ostreatus	Laccase	UniProtKB/TrEMBL	O60199	TCTATCGGTCCAAGAGGTACCTTGAACATCGCCAACAAGGTCATTCAACCAGACGGTTTCTACAGATCTACTGTCTTGGCTGGTGGTTCTTACCCAGGTCCATTGATTAAGGGTAAGACTGGTGATAGATTCCAAATCAACGTCGTCAACAAGTTGGCTGACACTTCCATGCCAGTTGACACTTCCATTCATTGGCACGGTTTGTTCGTCAAGGGTCACAATTGGGCTGACGGTCCAGCTATGGTCACCCAATGTCCAATCGTTCCTGGTCACTCTTTCTTGTACGATTTCGAAGTTCCAGACCAAGCCGGTACTTTCTGGTACCACTCCCACTTGGGTACTCAATACTGCGACGGTTTGAGAGGTCCATTGGTCGTTTACAGCAAAAACGATCCACAC…
PO-lacc9 (mature)	Pleurotus ostreatus	Laccase	jgi.PleosPC9_1	81107	GCTATCGGTCCAACCGGTGACATGTACATTGTTAACGAGGATGTTTCCCCAGACGGTTTCACCCGTTCCGCTGTCGTCGCCAGATCTGATCCAACCACTAACGGTACCAGCGAAACTTTGACGGGTGTTTTGGTTCAAGGTAACAAGGGTGACAACTTTCAATTGAACGTTTTGAACCAATTGTCCGACACCACTATGTTAAAGACCACCTCTATCCATTGGCATGGTTTCTTCCAATCTGGTTCCACTTGGGCTGATGGTCCAGCTTTCGTCAACCAGTGCCCAATCGCTTCTGGTAACTCCTTCTTGTACGACTTTAACGTTCCAGACCAAGCTGGTACTTTCTGGTATCACTCCCACTTGTCCACCCAATACTGTGACGGTTTGAGAGGTCCATTC…
PO-lacc10 (mature)	Pleurotus ostreatus	Laccase	jgi.PleosPC9_1	81117	GCTATTGGTCCAGCTGGTAACATGTACATTGTCAACGAAGATGTTTCTCCAGACGGTTTCGCCCGTTCTGCTGTTGTTGCTAGATCTGTTCCAGCTACCGATCCAACCCCAGCTACCGCTTCTATCCCAGGTGTCTTGGTTCAAGGTAACAAGGGTGATAACTTCCAATTGAACGTCGTTAACCAATTGTCTGATACCACTATGTTAAAAACTACTTCTATTCATTGGCACGGTTTCTTTCAAGCGGGCAGTAGTTGGGCTGATGGTCCAGCTTTCGTCACCCAATGTCCAGTCGCTTCCGGTGATTCCTTCTTGTACAACTTCAACGTTCCAGACCAAGCCGGTACTTTTTGGTACCACTCCCATTTGTCCACCCAATACTGTGACGGTTTGCGTGGT…
PO-vp1 (mature)	Pleurotus ostreatus	Versatile Peroxidase	jgi.PleosPC9_1	116738	GCTACTTGTGCTGACGGTCGTACCACCGCTAACGCTGCTTGTTGTGTCTTGTTCCCAATTTTGGATGACATCCAAGAAAACTTGTTCGATGGTGCTCAATGTGGTGAAGAAGTTCATGAATCTTTGAGATTGACCTTTCACGACGCTATTGGTTTCTCTCCAACTTTGGGTGGTGGTGGTGCTGACGGTTCCATCATTACCTTCGATACCATCGAAACCAACTTTCCAGCTAACGCTGGTATTGATGAAATCGTTTCCGCCCAAAAGCCATTCGTTGCTAAGCACAACATTTCTGCTGGTGACTTCATCCAATTCGCTGGTGCTGTCGGTGTTTCTAACTGTCCAGGTGGTGTCAGAATCCCATTCTTCTTGGGTAGACCAGATGCTGTTGCTGCTTCT…
PO-vp2 (mature)	Pleurotus ostreatus	Versatile Peroxidase	jgi.PleosPC9_1	60432	GTCACTTGTGCCACCGGTCAAACTACCGCTAACGAAGCTTGCTGTGCCTTATTCCCAATTTTGGAGGATATTCAAACTAACTTGTTCGACGGTGCTCAATGTGGTGAAGAAGTCCACGAATCTTTGAGATTGACTTTCCATGACGCTATCGCTTTTTCCCCAGCCTTGACTAACGCTGGTCAATTCGGTGGTGGTGGTGCTGACGGTTCCATGATTATCTTCTCCGATACTGAACCAAACTTCCACGCCAACTTGGGTATCGACGAAATCGTTGAAGCTCAAAAGCCATTCATCGCTAGACACAACATTTCTGCCGCTGATTTCATCCAATTCGCTGGTGCTATTGGTGTCTCCAACTGTGCTGGTGCTCCAAGATTGAACTTCTTCTTGGGTAGACCA…
PO-vp3 (mature)	Pleurotus ostreatus	Versatile Peroxidase	jgi.PleosPC9_1	123383	GCTACCTGTGCCGGTGGTCAAGTCACTGCCAACGCTGCCTGTTGTGTTTTGTTCCCCATCTTGGAAGATTTGCAACAAAACTTATTCGACGGTGGTGAATGTGGTGAAGAAGTCCACGAATCTTTGAGATTAACCTTCCACGACGCTATCGGTTTCTCTCCAACCAAGGGTGGTGGTGGTGCTGACGGTTCCGTCTTGACCTTCTCTGATCCAGAAGTTAACTTCCCAGCTAACTTAGGTATTGACGAAATCGTCGAAGCTCAAAAGCCATTCTTGGCTAGACATAACATCTCCGCTGGTGATTTGGTCCAATTCGCCGGTGCTTTAGGTGTTTCCAACTGTCCTGGTGCCCCAAGAATTCCATTCTTCTTGGGTAGACCACCAGCCAAGGCCGCTTCT…
PO-aao (mature)	Pleurotus ostreatus	Aryl alcohol oxidase	jgi.PleosPC9_1	93955	AACTCTTTCGACTACGTTGTCGTTGGTGGTGGTACCGCCGGCGCTGTTATCGCTAACAGATTAACTGAAAACCCAAGAGTCACTGTTTTATTGTTGGAAGCTGGTCCATCCAACATTAACGTTACCAACTCTATCGTTCCATTGTTGCACAACTTCTTGATTCCAAACACCCCATACGACTGGAACTTCACCACGACTAACCAAGTTGGTTTCAACGGTAGAAACATCAGCTTCCCACGTGGTCACATGTTGGGTGGTTCTTCTTCTGTTAACGGTTTGGTTTTCACCAGAGGTTCCTCTGACGACTGGGATGCCTACGCTGCTATTGCTGAAGATCCATCTTGGACCTGGGAAAACATCCAACGTTACTTGCCATTAATTGAACAATTCACCGAACCT…
DS-mnp1 (mature)	Dichomitus squalens	Manganese peroxidase	UniProtKB/TrEMBL	Q9P902	GTTACTTGTTCTGACGGTACCGTTGTTCCAGACTCCGTCTGTTGTGAATTCATTCCATTGAGAGAAGCTTTGAACGACCAAGTTATTCAATCCGATTGTGGTGAGGATGCTCACGAATTATTGAGATTGACTTTCCACGACGCCATCGCTATTTCCCAATCTTTGGGTCCTTCCGCTGGGGGTGGTGCTGACGGTTCTATGTTGTTATTCCCAACCGTCGAACCAGCTTTCTTCGCCAACTTGGGTATCGCTGACTCCGTTAACAATTTGATCCCATTCATGTCCCAATTCCCAAACATCTCCCCAGGTGACTTGGTCCAATTCGCTGGTGCTGTTGCCATTACTAACTGTCCAGGTGCTCCACAATTGGAATTCTTGGCTGGTAGACCAAACGGTACT…
DS-mnp2 (mature)	Dichomitus squalens	Manganese peroxidase	UniProtKB/TrEMBL	Q9P901	ACCGTCTGTTCCGATGGTACCGTCGTTCCAGACTCTGTCTGTTGCGAATTCGTCCCATTGGCTCAAGCTTTGCAAAAGGAAGTTTTGATGGGTGATTGTGGTGAGGATGCTCACGAATTATTGAGATTGACTTTCCACGACGCCATCGCTATTTCCAGATCTAAGGGTCCATCCGCTGGTGGTGGTGCCGACGGTTCTATGTTGATCTTCCCAACCGTCGAACCAGCTTTCTTCGCTAACTTGGGTATCGCTGACTCTGTCAACAATTTGATTCCATTCTTGTCCCAATTCCCAAAGATCTCTGCTGGTGACTTGGTCCAATTCGCTGGTGCCGTTGCCGTCGGTAACTGTCCAGGTGCCCCACAATTGGAATTCCGTGCCGGTAGACCAAACGCCACC…
TV-lip7 (mature)	Trametes versicolor	Lignin peroxidase	UniProtKB/TrEMBL	Q99057	GTTGCTTGTCCAGACGGTAAGAACACTGCTACCAACGCTGCTTGTTGTTCTTTGTTCGCCGTCCGTGACGACATTCAACAAAACTTGTTCCACGGTGCTCAATGTGGTGAAAACGCTCACGAATCCTTGAGAATTACTTTCCACGATGCTATCTCTTTCTCCCCAGCTATGGAAGCTAGAGGTCAATTCGGTGGTGGTGGTGCTGACGGTAGTATTGCTATCTTCCCTGATATTGAAACCAACTTCCACGCTAACATTGGTTTGGACGAAATCGTTGCCGAACAAGCTCCAATTCAAGCTAGACATAATTTGTCCCACGCTGACTTCATTATGTTTGCTGGTGCTTTGGGTACCTCTAACTGTCCAGGTGCTCCACGTTTGGATTTCTTCTTGGGTAGA…
TV-lipGIII (mature)	Trametes versicolor	Lignin peroxidase	UniProtKB/TrEMBL	Q12435	GTCGCTTGTCCAGACGGTGTTAACACTGCCACCAACGCCGCTTGTTGTCAATTGTTCGCCGTCCGTGACGACTTGCAAGAAAACTTGTTCCACGGTGGTTTGTGTACCGCTGAAGCCCACGAATCTTTGAGATTAACTTTCCACGATGCTATTGCTATCTCCCCAGCCTTGGAACAACAAGGTATTTTTGGTGGTGGTGGTGCCGACGGTTCTATCGCTATCTTCTCCGATATCGAAACCGCCTTCCATCCAAACATTGGTTTGGACGAAATCGTTGAATTGCAAAAGCCATTCATCGCTAGACACAATCTATCTGTTGCTGACTTCATCCAATTCGCTGGTGCTATCGGTGCTTCTAACTGTGCCGGTGCCCCACAATTGGCTGCTTTTGTCGGTAGA…
TV-lip12 (mature)	Trametes versicolor	Lignin peroxidase	UniProtKB/Swiss-Prot	P20013	GTTGCCTGCCCAGACGGTGTCAACACCGCTACCAACGCTGCTTGTTGTCAATTGTTCGCTGTCAGAGAAGATTTGCAACAAAACTTATTCCACGGTGGTTTGTGTACCGCTGAAGCTCATGAATCTTTGAGATTAACTTTCCACGACGCTATTGCCATCTCCCCTGCTTTGGAAGCTCAAGGTATTTTCGGTGGTGGTGGTGCCGACGGTTCTATCGCTATTTTCCCAGAAATCGAAACTAACTTCCACCCAAACATCGGTTTAGACGAAATTATCGAGTTGCAAAAGCCTTTCATCGCTAGACACAACATCTCCGTTGCTGATTTCATTCAATTCGCCGGTGCTATCGGTGCTAGCAACTGTGCTGGTGCTCCACAATTGGCTGCTTTCGTTGGTAGA…
TV-mrp (mature)	Trametes versicolor	Versatile Peroxidase	UniProtKB/TrEMBL	O14406	GCTACCTGTTCTGGTGGTCAAACCACTGCCAACGATGCTTGTTGTGTTTGGTTCGATGTCTTGGATGACATCCAATCCAACTTGTTCCACGGTGGTGAATGTGGTGAAAACGCCCATGAAAGCTTGAGATTGATTTTCCACGATGCTATTGCCTTCTCCCCAGCTCTAACTGCTGCCGGTCAATTCGGTGGTGGTGGTGCTGACGGTTCTATCATGGCTCACACCGATGTCGAAATTCAATACGCTGCTAACAACGGTTTGGACGAAATTATCGAAGAACAAAGACCATTCGCTTTGAAGCATAACGTTTCTTTCGGGGATTTTATTCAATTCGCCGGTGCTGTTGGTGTCGCTAATTGTAACGGTGGTCCACAAATCGGCTTCTTCGCTGGTAGATCC…
TV-pgv (mature)	Trametes versicolor	Manganese peroxidase	UniProtKB/TrEMBL	Q12720	GTCGCTTGTCCAGACGGTGTTAACACCGCTACTAACGCTGCTTGTTGTCAATTGTTCGCTGTCCGTGACGACATTCAAAAGAACTTGTTTGATAACGGTGAATGTGGTGAAGATGTTCACGAATCCTTGAGATTGACCTTCCATGACGCCATCGGTTTCTCCAGATCTGCTGAAGCTAATGGTACTTTCGGTGGTGGTGGTGCCGATGGTTCCATCAGCATCTTCGCTTCCATTGAAACCAACTTCCACGCTTCCTTGGGTATCGATGAAATCGTCGGTGAACAAGCTCCATTCATCGCTAGACACAATTTAACCGTTGGTGATTTCATCCAATTCGCTGGTGCTGTTGGTGTTTCTAACTGCCCAGGTGCCCCAAGATTGCAATTCTTGTTGGGTAGA…
TV-pgvii (mature)	Trametes versicolor	Manganese peroxidase	UniProtKB/TrEMBL	Q99060	GTCACTTGTGCTTCCGGTCAAGTTACCTCCAACGCTGCTTGTTGTGCCCTATTCCCAGTCATCGATGATATTCAAGCCAATATGTTCGACGGTGGTGAATGTAACGAAGATGTTCACGAATCCCTAAGATTGACCTTCCACGATGCCATCGGTATTTCCCGTAAGGCTAACAAGGCCGGTGTCTTTGGTGGTGGTGGTGCCGACGGTTCCATCGCTATTTTCGCTGACATTGAAACTAACTTTCACGCTAACAACGGTGTTGATGAAATCATTGACACCCAAGCTCCAATCATCGCTAGACATAACCTAACCACTGCTGACTTCATCCAATTCGCCGGTGCTATTGGTGTTTCTAACTGTCCAGGTGCCCCAAGATTGGATGTCTTTTTGGGTAGAAAG…
TV-mnp2 (mature)	Trametes versicolor	Manganese peroxidase	UniProtKB/TrEMBL	Q99058	GTTGCTTGTCCAGATGGTGTCAACACCGCTACCAACGCCGCTTGTTGTCAATTGTTCGCTGTTCGTGACGATATCCAACAAAACTTATTCGACGGTGGTGAATGTGGTGAAGAAGTTCACGAATCCTTGCGTTTAACCTTCCACGACGCTATCGGTATCTCCCCTTCTATCGCTTCCCGTGGTCAATTCGGTGGTGGTGGTGCTGACGGGTCCATTGCTTTGTTTGAAGATATTGAAACTAACTTCCACGCTAACTTGGGTGTTGATGAAATTATCGACGAACAAAGACCATTCATCGCCAGACACAACTTGACCACTGCTGACTTCATTCAGTTTGCCGGTGCTATCGGTGTTTCCAACTGTCCAGGTGCTCCACAATTGGATGTTTTTATTGGTAGA…
TV-lcc1 (mature)	Trametes versicolor	Laccase	UniProtKB/Swiss-Prot	Q12719	GCCATCGGTCCCGTTACTGACTTGACCATCTCTAACGCTGATGTCAGTCCAGACGGTTTCACCAGAGCTGCTGTCTTGGCCAACGGTGTTTTCCCAGGTCCATTGATTACTGGCAACAAAGGTGACAACTTCCAAATCAACGTCATTGATAACTTGTCTAACGAAACCATGTTAAAGTCTACTTCTATCCACTGGCACGGTTTCTTCCAAAAGGGTACTAACTGGGCCGACGGTGCTGCTTTCGTCAACCAATGTCCAATTGCTACCGGTAACTCTTTCTTATACGACTTCACTGCTACCGATCAAGCTGGTACCTTCTGGTACCACTCCCACTTGTCTACTCAATACTGTGACGGTTTGAGAGGTCCAATGGTCGTTTACGATCCATCCGACCCACAT…
TV-lcc2 (mature)	Trametes versicolor	Laccase	UniProtKB/TrEMBL	O94222	GGTATTGGTCCAGTTGCTGACTTGACCATTACTAACGCTGCGGTCAGCCCTGATGGTTTCTCCAGACAAGCTGTTGTTGTCAACGGTGGTACCCCAGGTCCATTGATCACTGGTAACATGGGTGACAGATTTCAATTGAACGTTATCGATAACTTAACCGACCACACTATGTTGAAGTCTACTTCTATCCACTGGCACGGTTTCTTCCAAAAGGGTACCAACTGGGCCGATGGTCCAGCTTTTATTAATCAATGCCCAATCTCTTCTGGTCACTCCTTCTTGTACGACTTCCAAGTTCCAGATCAAGCTGGTACGTTTTGGTACCACTCCCACTTGTCTACCCAATACTGTGACGGTTTAAGAGGTCCATTCGTTGTTTACGACCCAAACGATCCAGCC…
TV-lccalpha (mature)	Trametes versicolor	Laccase	UniProtKB/TrEMBL	Q5IR80	GCTATCGGTCCAGTTGCTTCTTTGGTTGTCGCCAACGCCCCAGTTTCCCCAGATGGTTTCTTAAGAGATGCTATTGTTGTTAACGGTGTTGTTCCATCCCCATTGATCACTGGTAAGAAGGGTGACAGATTTCAATTGAACGTCGTTGACACTTTGACTAACCATTCCATGTTGAAGTCCACCTCTATTCACTGGCACGGTTTTTTCCAAGCCGGTACCAACTGGGCTGACGGTCCAGCCTTCGTCAACCAATGTCCAATCGCCTCTGGTCATTCCTTCTTGTACGATTTCCACGTTCCAGATCAAGCTGGTACTTTCTGGTACCACTCTCACTTATCTACTCAATACTGTGACGGTTTGAGAGGTCCATTCGTTGTTTACGACCCAAAGGACCCCCAC…
TV-lccIV (mature)	Trametes versicolor	Laccase	UniProtKB/Swiss-Prot	Q12717	GCTATTGGTCCAGTCACTGACTTGACCATCTCTAACGCCGATGTCACTCCTGACGGTATCACCAGAGCTGCCGTTTTGGCTGGTGGTGTTTTTCCAGGTCCATTGATCACGGGCAACAAGGGTGATGAATTCCAAATTAACGTCATCGACAACTTGACCAACGAAACCATGTTAAAGTCTACCACCATCCACTGGCATGGTATCTTTCAAGCTGGTACCAATTGGGCTGACGGTGCTGCTTTCGTTAACCAATGTCCAATCGCCACTGGTAACTCCTTCTTGTACGACTTCACTGTCCCAGATCAAGCCGGTACCTTCTGGTACCACTCTCACTTGTCCACCCAATACTGCGACGGTTTGAGAGGTCCATTGGTCGTCTACGACCCAGATGACGCCAAT…
TV-pox (mature)	Trametes versicolor	Pyranose oxidase	UniProtKB/Swiss-Prot	P79076	AAGGTCCCAGGTATGGACATCAAGTACGACGTCGTTATTGTCGGTTCCGGTCCAATCGGTTGTACTTACGCTAGAGAATTGGTTGAAGCTGGTTACAAAGTCGCTATGTTCGACATCGGCGAAATCGACTCTGGTTTGAAGATTGGTGCTCACAAGAAAAACACTGTTGAATACCAAAAGAACATCGACAAGTTTGTCAACGTCATCCAAGGTCAATTGATGTCTGTCTCTGTTCCAGTTAACACTTTAGTCATTGACACCTTGTCTCCAACTTCCTGGCAAGCTTCCTCTTTCTTCGTTAGAAACGGTTCTAACCCAGAACAAGACCCATTAAGAAACTTGTCCGGTCAAGCTGTCACTAGAGTTGTCGGTGGTATGTCTACTCACTGGACCTGTGCT…
TR-cdh (mature)	Trametes versicolor	Cellobiose dehydrogenase	UniProtKB/TrEMBL	Q875J3	CAAGTCGCCGCTCCATACGTCGACTCTGGTAACGGTTTCGTCTTTGACGGTGTCACTGACCCAGTTCACTCCGTCACCTACGGTATCGTTTTGCCACAAGCTTCTACTTCCACTGAATTCATTGGTGAATTCGTCGCTCCAAACGAAGCTCAATGGATCGGTTTGGCTTTGGGTGGTGCTATGATTGGTAACTTGTTGTTGGTCGCTTGGCCTAACGGTAATAAAATTGTTTCCTCGCCAAGATACGCTACTGGTTACACTTTGCCAGCTGCTTACGCTGGTCCAACCATCACTCAATTGCCTTCTTCCTCCGTTAACTCCACCCACTGGAAGTTCGTTTTCAGATGCCAAAACTGTACTGCTTGGAACGGTGGTTCCATCGACCCATCCGGTACCGGT…
TH-lcc1 (mature)	Trametes hirsutus	Laccase	UniProtKB/Swiss-Prot	Q02497	GCTATCGGTCCAACTGCTGATTTGACCATTTCTAACGCTGAAGTCTCCCCAGACGGTTTCGCTAGACAAGCTGTTGTCGTCAACAACGTTACTCCAGGTCCATTGGTTGCTGGTAACAAAGGTGACAGATTCCAATTGAATGTTATCGATAACTTGACCAACCACACCATGTTGAAGTCAACTTCTATCCACTGGCACGGTTTCTTCCAAAAGGGTACCAACTGGGCTGATGGTCCAGCTTTCGTCAACCAATGTCCAATCTCCTCTGGTCACTCCTTCTTGTACGACTTCCAAGTCCCAGATCAAGCTGGTACCTTCTGGTACCACTCTCACTTGTCCACTCAATACTGTGACGGTTTGAGAGGTCCCTTCGTCGTTTACGATCCCAACGACCCACAT…
BA-vp (mature)	Bjerkandera adusta	Versatile Peroxidase	UniProtKB/TrEMBL	Q3SC77	GTCGCTTGTCCAGACGGTGTTAACACTGCCACCAACGCTGCCTGTTGTGCTTTGTTCGCTGTCCGTGATGACATTCAACAAAACTTGTTCGATGGTGGTGAATGTGGTGAAGAAGTTCACGAATCTTTGAGATTGACTTTCCACGATGCTATCGGTATCTCTCCATCCATCGCTGCTACCGGTAAGTTCGGTGGTGGTGGTGCCGATGGTAGCATTATGATCTTCGATGACATCGAACCAAACTTCCATGCTAACAACGGTGTTGACGAAATTATCTCCGCTCAAAAGCCATTCGTCGCTAAGCACAACATGACTGCCGGTGATTTCATTCAATTCGCCGGTGCTGTTGGTGTTTCCAACTGTCCAGGTGCTCCACAACTATCTTTCTTCTTAGGTAGA…
BA-lip (mature)	Bjerkandera adusta	Lignin peroxidase	UniProtKB/TrEMBL	444058	GTTGCTTGTCCAGACGGTAAGAACACCGCTATTAACGCTGCCTGTTGCTCTTTGTTCACCGCTAGAGATGACATCCAAAAGAACATGTTTGATGGTGGTCAATGTAACGATATCGCTCACCAAGCTATCAGATTGACTTTCCATGACGCTGTCGCCTTCTCTCCAACTTTAACTGCTCAAGGTAAGTTCGGTGGTAACGGGGCCGACGGTTCCATTATGACCTTCGATACCATTGAAACCAATTTCCACCCAAACATTGGTTTGGATGAAATTGTTAACATTGAAAAGCCATTCGCTCAATTCCACAACATGACTCCAGGTGACTTTATCCACTTCGCTGGTGCTTTGGCCGTCACCAACTGTCCAGGTGCTCCAACTTTAACCTTTTCTATCGGTCGT…
TC-lcc3-1 (mature)	Trametes cinnabarina	Laccase	UniProtKB/Swiss-Prot	O59896	GCTATCGGTCCAGTCGCTGACTTGACTTTGACCAACGCTGCTGTTTCTCCAGACGGTTTCTCCAGAGAAGCTGTTGTTGTCAACGGTATTACTCCAGCTCCATTGATCGCCGGTCAAAAGGGTGACAGATTTCAATTGAACGTCATCGACAACTTGACCAACCACACTATGTTAAAAACCACCTCCATCCACTGGCACGGTTTCTTCCAACACGGTACCAACTGGGCCGACGGTGTTTCTTTCGTCAACCAATGTCCAATCGCTTCCGGTCACTCTTTCTTATACGATTTCCAAGTTCCAGACCAAGCTGGTACTTTCTGGTACCACTCTCACTTGTCTACCCAATACTGTGATGGTTTGAGAGGTCCATTCGTCGTTTACGACCCAAACGATCCACAA…
TC-cdh (mature)	Trametes cinnabarina	Cellobiose dehydrogenase	UniProtKB/TrEMBL	O74253	CAAGTCGCTGCCCCATACGTCGATTCCGGTAACGGTTTCGTCTTTGACGGTATTACTGATCCAGTTTACCACGTCAGTTACGGTATCGTTTTGCCACAAGCTACCACTTCCTCCGAATTCATCGGTGAAATTGTCGCTCCATTGGATGCTAAGTGGATCGGTTTGGCTTTGGGTGGTGCTATGATCGGTGACCTATTGATCGTCGCTTGGCCAAACGGTAACGAAATTGTTTCCTCCACCAGATATGCTACCGCTTACCAACTGCCAGATGTTTACGCTGGTCCAACTATCACTACTTTGCCTTCCTCCTTGGTCAACTCCACTCACTGGAAGTTTGTTTTCAGATGTCAAAACTGTACCTCTTGGGAAGGTGGTGGTGGTATCGACCCAACTGGTACT…
PC-lipE (mature) ANcodopt	Phanerochaete chrysosporium	Lignin peroxidase	UniProtKB/Swiss-Prot	P49012	GCCACTTGCGCAAATGGTAAGACCGTTGGTGACGCAAGCTGCTGTGCCTGGTTTGATGTACTAGACGATATTCAGGCAAACATGTTCCATGGAGGTCAGTGCGGAGCGGAGGCACACGAGTCAATTCGCCTTGTATTTCACGACTCTATCGCGATCAGCCCGGCTATGGAGGCGAAAGGCAAGTTCGGTGGCGGTGGGGCCGATGGTTCAATTATGATTTTCGACACAATCGAGACTGCATTCCACCCCAACATCGGCCTGGATGAAGTCGTTGCTATGCAGAAACCGTTCGTTCAAAAGCACGGAGTTACACCCGGCGACTTTATTGCCTTCGCGGGAGCGGTCGCCCTGAGCAATTGTCCAGGCGCGCCGCAGATGAACTTCTTCACCGGGCGCAAA…
PC-mnp1 (mature) ANcodopt	Phanerochaete chrysosporium	Manganese peroxidase	UniProtKB/Swiss-Prot	Q02567	GCCGTCTGCCCGGATGGAACAAGGGTGTCGCACGCCGCTTGTTGCGCGTTCATTCCTTTAGCCCAGGACCTCCAAGAGACTATATTCCAGAACGAATGCGGTGAGGACGCACACGAGGTTATCCGTTTGACCTTCCATGATGCCATCGCGATTTCCCGCTCTCAAGGTCCAAAGGCCGGCGGCGGTGCGGACGGATCCATGCTACTATTCCCCACAGTTGAACCGAACTTTTCCGCCAATAATGGCATAGACGATAGTGTCAACAATCTGATTCCTTTCATGCAAAAGCACAACACGATATCCGCTGCTGACCTCGTTCAGTTTGCAGGCGCTGTCGCCCTGAGCAACTGCCCCGGTGCCCCTCGACTTGAATTTCTCGCCGGCCGTCCAAACAAGACT…
PC-cdh1 (mature) ANcodopt	Phanerochaete chrysosporium	Cellobiose dehydrogenase	UniProtKB/Swiss-Prot	Q01738	CAGTCCGCATCGCAATTTACGGATCCGACCACGGGTTTCCAGTTTACTGGAATCACCGATCCCGTGCATGATGTCACGTACGGTTTCGTGTTTCCACCGCTCGCCACTAGTGGGGCTCAAAGCACCGAATTCATCGGCGAGGTTGTCGCACCCATCGCGTCTAAATGGATCGGAATCGCCCTAGGTGGTGCGATGAACAACGACTTACTCCTGGTCGCCTGGGCAAATGGCAACCAGATCGTCAGCAGCACGCGCTGGGCTACCGGTTACGTCCAGCCCACGGCCTATACTGGTACTGCTACGCTGACCACTCTTCCAGAAACGACGATCAATAGTACACACTGGAAGTGGGTCTTTCGTTGCCAAGGATGTACTGAATGGAACAATGGCGGTGGCATT…
PE-vpl2 (mature) ANcodopt	Pleurotus eryngii	Versatile Peroxidase	UniProtKB/Swiss-Prot	O94753	GCTACCTGTGACGATGGTAGGACAACGGCAAACGCAGCCTGCTGCATCCTTTTCCCCATCCTCGATGACATACAAGAGAACCTGTTCGACGGTGCCCAGTGTGGCGAAGAGGTCCACGAGAGTCTGCGCCTCACTTTTCATGATGCAATTGGGTTCAGCCCCACACTAGGCGGCGGCGGAGCCGACGGCTCTATCATCGCGTTCGATACGATCGAAACCAATTTCCCGGCCAATGCGGGCATTGACGAGATTGTGTCAGCACAGAAACCTTTCGTTGCAAAGCATAATATCAGCGCGGGAGATTTTATTCAGTTCGCTGGTGCAGTTGGTGTGTCAAATTGCCCTGGCGGCGTCCGTATCCCGTTTTTCCTCGGCAGGCCAGACGCAGTGGCAGCGAGC…
PE-ery4 (mature) ANcodopt	Pleurotus eryngii	Laccase	UniProtKB/TrEMBL	B0JDP9	AGCATCGGCCCTCGTGGTACGCTGAACATCGCAAACGAAGTGATTAAGCCAGACGGCTTCAGTCGTTCGGCGGTACTAGCCGGTGGCTCATACCCGGGGCCTCTTATCAAAGGCGAAACCGGTGACCGCTTTCAGATCAATGTCGTAAACAAGCTCGCGGACACTTCCATGCCGGTAGATACGTCCATCCATTGGCATGGGATCTTTGTAAGGGGGCACAACTGGGCCGACGGACCTGCGATGGTGACTCAGTGTCCGATTGTTCCAGGTCACAGCTTCCTTTACGATTTCGAAATCCCCGACCAGGCCGGCACATTCTGGTACCATTCCCACCTTGGTACCCAATACTGCGATGGATTGCGCGGTCCGTTCGTGGTTTATTCTAAAAATGACCCTCAT…
PE-aao (mature) ANcodopt	Pleurotus eryngii	Aryl alcohol oxidase	UniProtKB/TrEMBL	O94219	GCGGATTTTGATTATGTGGTTGTCGGTGCTGGGAATGCTGGCAACGTGGTTGCAGCGCGGTTGACAGAGGACCCTGATGTGTCGGTCTTGGTTCTGGAAGCGGGAGTCTCGGACGAGAATGTGCTCGGTGCAGAGGCCCCCCTCCTTGCCCCGGGCCTGGTCCCGAACTCAATCTTCGATTGGAATTACACGACGACTGCTCAAGCGGGATATAATGGGAGATCGATCGCTTACCCGAGGGGACGCATGCTCGGCGGTTCCTCAAGCGTCCACTATATGGTTATGATGCGTGGTTCGACCGAGGATTTTGACAGGTATGCTGCGGTGACAGGGGATGAAGGTTGGAATTGGGACAACATTCAGCAATTCGTCCGAAAAAATGAGATGGTTGTCCCTCCT…
CS-lip1 (mature)	Ceriporiopsis subvermispora	Lignin peroxidase	jgi.Cersu1	118677	GCGACATGCCCAGACGGTAACACCGTCACGAATGAAGCTTGCTGCTTTCTCTTTCCCATTCTTGAAGATATTCAGGCCAACCTCTTTAATGGCGGGGAGTGCGGCTCGGAGGCTCATGAGTCCCTGCGGCTCACGTTCCATGACGCAATCGGCTTCTCTCCAGCCCTGACAGCTCAGGGTCAATTCGGCGGTGGTGGCGCCGATGGTTCGGTAATTACCTTTGCTTCTATTGAGACTGCTTACGCTGCGAATGCAGGCATCGAAGATATAGTCGCCGAACAAGCGCAGTTTGTCGCGAAGTATAACGTGTCAGCCGGGGACTTTGTACAGTTCGCTGGGGCCGTGGGCTTGTCGAACTGCCCTGGAGCCCCACAGCTCGATTTTGTTATCGGTCGTCCG…
PO-mnp1 (mature) ANcodopt	Pleurotus ostreatus	Manganese peroxidase	UniProtKB/TrEMBL	Q12332	GCCACTTGCGCGGGTGGCCAGGTTACGGCGAACGCGGCTTGTTGCGTGCTTTTCCCCCTCATGGAAGATCTGCAGAAGAATCTTTTCGATGACGGGGCATGCGGAGAGGATGCGCATGAAGCCCTGCGTCTTACATTTCATGACGCAATTGGCTTCAGTCCTAGCCGAGGAGTCATGGGTGGCGCTGATGGAAGCGTTATCACGTTTTCCGATACAGAAGTTAATTTTCCAGCAAACCTAGGCATTGACGAGATTGTTGAAGCGGAGAAACCTTTTCTTGCAAGGCACAACATTTCGGCGGGGGATCTCGTCCATTTCGCAGGAACGCTCGCTGTAACCAACTGCCCCGGAGCGCCACGAATTCCTTTTTTTCTCGGCCGGCCGCCCGCTAAGGCAGCC…
TV-lip12 (mature) ANcodopt	Trametes versicolor	Lignin peroxidase	UniProtKB/Swiss-Prot	P20013	GTCGCGTGCCCTGATGGCGTTAACACCGCAACAAATGCTGCTTGTTGCCAACTCTTCGCGGTCCGTGAGGATCTCCAACAGAATCTGTTCCACGGAGGGCTCTGTACTGCTGAGGCTCATGAGAGCCTGCGACTCACATTCCATGATGCTATTGCGATCAGTCCGGCTTTGGAGGCGCAAGGAATCTTCGGCGGAGGTGGCGCTGATGGTTCGATTGCTATATTCCCAGAGATCGAGACTAATTTCCACCCGAATATAGGGCTCGATGAGATAATTGAACTCCAAAAGCCATTTATCGCACGCCATAATATCTCTGTTGCCGACTTCATTCAATTCGCCGGTGCCATTGGCGCCAGTAACTGTGCCGGAGCTCCCCAACTAGCGGCTTTCGTGGGGCGT…

## Sheet: Fig2bcd
	N. benthamiana												S. cerevisiae								N. benthamiana							S. cerevisiae							N. benthamiana							S. cerevisiae
	ABTS Activity (U/L)						Mn/VA Activity (U/L)						ABTS Activity (U/L)								DCIP Activity (U/L)							DCIP Activity (U/L)							ABTS Activity (U/L)							ABTS Activity (U/L)
	Leaf 1	Leaf 2	Leaf 3	Average	Average relative to GFP control	Stdev	Leaf 1	Leaf 2	Leaf 3	Average	Average relative to GFP control	Stdev		Replicate 1	Replicate 2	Replicate 3	Average	Average relative to GFP control	Stdev		Leaf 1	Leaf 2	Leaf 3	Average	Average relative to GFP control	Stdev		Replicate 1	Replicate 2	Replicate 3	Average	Average relative to GFP control	Stdev		Leaf 1	Leaf 2	Leaf 3	Average	Average relative to GFP control	Stdev		Replicate 1	Replicate 2	Replicate 3	Average	Average relative to GFP control	Stdev
CS-mnp1	1346.42	847.874	957.595	1050.63	-159.301	261.972	57.9907	67.5456	46.8347	57.457	24.6829	10.3658	PC-mnp1	0.748314	0.828052	0.79861	0.791659	0.365508	0.0403211	CS-cdh	41.5858	34.5795	22.0319	32.7324	21.3779	9.90692	CS-cdh	2.04509	2.06163	2.1301	2.07894	-0.160754	0.0450677	PO-aao	0.339045	0.218689	0.16507	0.240934	0.0068034	0.0890952	PO-aao	0.382689	0.622169	0.407595	0.470818	0.0312921	0.131664
CS-mnp10	6857.15	14894.9	13096.8	11616.3	10406.3	4218.43	9994.69	20576.6	19308.6	16626.6	16593.9	5778.33	PC-mnp2	0.671642	0.653241	0.641894	0.655592	0.229442	0.015013	PC-cdh1	549.33	523.919	565.902	546.384	535.029	21.1462	PC-cdh1	7.34264	7.06186	7.61611	7.3402	5.10051	0.277136	GFP1	0.314518	0.190489	0.197386	0.234131	0	0.0697029	PE-aao(H91N)	0.269655	0.367841	0.593432	0.410309	-0.0292166	0.166014
DS-mnp2	18563.3	14237.4	14679.7	15826.8	14616.9	2380.14	21612.5	14345.3	19891.2	18616.3	18583.6	3797.67	PC-mnp3	0.741567	0.753834	0.722552	0.739318	0.313167	0.0157618	TC-cdh	1779.87	1427.22	1646.31	1617.8	1606.45	178.046	TC-cdh	11.5636	10.947	10.7024	11.071	8.83132	0.443781	PE-aao(H91N)	0.157334	0.254233	0.394148	0.268572	-0.0897806	0.119056	PE-aao(FX9)	56.0822	66.7891	41.9584	54.9432	54.5037	12.4545
GFP-mnp	1422.43	1399.68	807.685	1209.93	0	348.541	33.2663	34.1248	30.9312	32.7741	0	1.6527	PC-mnp4	0.994889	0.793703	0.991209	0.926601	0.50045	0.115107	TV-cdh1	13.6581	18.423	10.831	14.3041	2.94955	3.83701	TV-cdh1	2.13779	2.09163	2.2664	2.16527	-0.07442	0.0905676	GFP2	0.384471	0.155836	0.53475	0.358352	0	0.190802	GFP	0.292166	0.519672	0.50674	0.439526	0	0.127781
PC-mnp4	9821.85	17669.6	6536.94	11342.8	10059.8	5720.04	17991.2	26623.1	13105.2	19239.8	19190.1	6844.91	PC-mnp5	0.31466	0.368023	0.502965	0.395216	-0.0309344	0.0970531	GFP	10.158	13.4565	10.449	11.3545	0	1.82616	GFP	2.33203	2.1551	2.23196	2.23969	0	0.0887189	PE-aao(FX9)	9509.31	8523.55	8475.64	8836.16	8837.49	583.448
PO-mnp3	5277.96	9102.34	8061.92	7480.74	6197.76	1977.32	1893.67	4423.55	3862.5	3393.24	3343.58	1328.62	CS-mnp1	0.491924	0.538541	0.591291	0.540585	0.114435	0.0497147															GFP3	-5.62491	6.94876	-5.30688	-1.32768	0	7.16936
PO-mnp5	2286.65	1202.38	1047.29	1512.11	229.122	675.24	160.944	121.503	98.6719	127.04	77.3813	31.5031	CS-mnp10	0.644041	0.597424	0.662442	0.634636	0.208485	0.0335135
PR-mnp2	1711.73	5645.11	1924.77	3093.87	1810.89	2212	876.44	10306.2	1247.07	4143.25	4093.59	5340.52	CS-mnp2a	0.673482	0.559395	0.614599	0.615825	0.189675	0.0570535
PR-mnp3	2144.73	1840.9	1733.21	1906.28	623.293	213.408	138.339	113.212	105.53	119.027	69.3687	17.16	CS-mnp2b	0.650174	0.827439	0.737887	0.7385	0.312349	0.0886338
TV-pgvii	1904.72	2037.75	1516.79	1819.75	536.769	270.672	88.635	87.487	98.9368	91.6863	42.028	6.30532	CS-mnp3	0.68391	0.737887	0.548355	0.656717	0.230567	0.0976482
PC-mnp1	4723	4443.94	2758.55	3975.16	2692.18	1062.81	1330.81	955.017	347.938	877.922	828.263	495.951	CS-mnp4	0.564302	0.555715	0.563689	0.561235	0.135085	0.00479059
GFP-mnp2	1256.02	1364.41	1228.52	1282.98	0	71.8461	47.211	44.9535	56.8102	49.6582	0	6.29582	CS-mnp5	0.757514	0.792477	0.73666	0.762217	0.336067	0.028204
PO-mnp1	1198.36	806.112	744.222	916.232	-1462.08	246.283	23.7305	11.3804	11.9873	15.6994	-30.6762	6.96178	DS-mnp1	0.477203	0.686547	0.715192	0.626314	0.200164	0.129925
GFP-mnp3	3220.6	2013.75	1900.58	2378.31	0	731.632	41.3284	46.4978	51.3006	46.3756	0	4.98723	DS-mnp2	0.770395	0.493151	0.477203	0.58025	0.154099	0.164864
BA-vp	251.575	237.558	155.208	214.78	142.161	52.0649	70.1728	81.5881	28.5079	60.0896	40.5523	27.9397	PO-mnp3	0.921285	1.01268	1.01022	0.981395	0.555245	0.0520716
PE-vpl1	2141.66	2449.98	2084.48	2225.38	2152.76	196.605	1400.46	1695.44	984.787	1360.23	1340.69	357.028	PO-mnp5	3.01656	3.09201	3.82437	3.31098	2.88483	0.446208
PE-vpl2	10182.6	21741.8	22596.8	18173.7	18101.1	6933.71	8827.59	25449.1	17776.1	17350.9	17331.4	8318.89	PR-mnp2	0.868535	0.80045	0.750767	0.806584	0.380434	0.0591228
PO-vp1	10621.8	8203.75	16302.1	11709.2	11636.6	4157.23	5612	3807.84	7508.34	5642.73	5623.19	1850.44	PR-mnp3	0.429974	0.352076	0.433041	0.40503	-0.0211204	0.0458855
PO-vp2	77.7068	62.0091	53.7483	64.4881	-8.13076	12.1701	14.7978	13.5311	19.3156	15.8815	-3.65579	3.04073	TV-mnp2	0.446535	0.452055	0.596198	0.498263	0.0721121	0.0848592
PO-vp3	165.331	124.928	84.8869	125.049	52.4299	40.222	748.249	559.845	575.248	627.781	608.243	104.612	TV-pgv	0.62932	0.555102	0.520753	0.568391	0.142241	0.0554901
TV-mrp	88.3231	61.5728	62.3705	70.7555	-1.86333	15.2193	13.9863	11.5915	9.81021	11.796	-7.74129	2.09555	TV-pgvii	0.442855	0.428134	0.413413	0.428134	0.00198324	0.0147209
GFP-vp	101.094	68.9618	47.8004	72.6188	0	26.8345	16.9116	23.2951	18.4052	19.5373	0	3.33897	PO-mnp1	0.46052	0.553875	0.582703	0.532366	0.106216	0.0638685
BA-lip	62.6791	98.0957	64.6486	75.1411	-10.2541	19.9036	0.797597	3.12598	1.96179	1.96179	0.39083	1.16419	PO-mnp2	0.426907	0.377224	0.433041	0.41239	-0.01376	0.0306092
CS-lip1	634.572	516.916	511.924	554.471	469.075	69.4148	15.9431	10.3631	19.0953	15.1339	13.5629	4.422	GFP-mnp	0.317727	0.319137	0.641587	0.42615	0	0.186575
CS-lip2	113.089	96.892	76.3605	95.4473	10.052	18.407	3.37482	1.27504	1.87227	2.17404	0.603082	1.08193	BA-vp	1.16418	0.761195	0.866081	0.930485	0.202617	0.20907
PR-lip3	60.0275	175.645	123.94	119.871	34.4754	57.9158	0.963135	4.86403	3.49491	3.10736	1.5364	1.97911	PE-vpl1	8.27623	8.88224	9.04699	8.73515	8.00729	0.405888
TV-lip12	61.9631	68.9167	153.873	94.9176	9.52235	51.1751	1.69749	5.0883	1.20316	2.66298	1.09203	2.11488	PE-vpl2	6.46494	5.82562	5.47128	5.92061	5.19275	0.503596
TV-lipGIII	79.6133	78.7521	77.5656	78.6437	-6.75155	1.02813	0.906651	3.85577	2.22312	2.32852	0.757558	1.47738	PO-vp1	3.01104	2.81354	2.69638	2.84032	2.11245	0.159031
TV-lip7	81.4642	78.0984	61.4191	73.6606	-11.7347	10.7341	0.809278	2.91723	1.61972	1.78208	0.211118	1.06331	PO-vp2	1.06236	1.00532	0.970968	1.01288	0.285014	0.0461635
GFP-lip	72.3591	73.2181	110.608	85.3952	0	21.8395	1.23973	1.19706	2.27608	1.57096	0	0.61103	PO-vp3	0.89123	1.05684	0.980782	0.976284	0.248416	0.0828968
													TV-mrp	0.912698	0.828666	0.918218	0.886527	0.158659	0.0501854
													GFP-vp	0.745247	0.73298	0.705378	0.727868	0	0.0204202
													BA-lip	1.07401	0.931712	1.15989	1.0552	0.327336	0.115244
													CS-lip1	0.874055	1.05684	1.00041	0.977102	0.249233	0.093595
													CS-lip2	0.7477	0.761808	0.785116	0.764875	0.0370068	0.0188954
													PC-lipA	1.05684	0.883869	0.851974	0.930894	0.203026	0.110232
													PC-lipB	0.882642	0.791863	0.848293	0.840933	0.113065	0.0458349
													PC-lipC	0.810264	0.771009	0.818852	0.800042	0.0721734	0.0255072
													PC-lipD	0.794317	0.831119	0.873442	0.832959	0.105091	0.0395946
													PC-lipE	0.855041	0.843387	0.83848	0.845636	0.117767	0.00850651
													PC-lipF	0.745247	0.821918	0.860561	0.809242	0.081374	0.0586928
													PC-lipG	0.824372	0.920671	0.903497	0.882847	0.154979	0.0513636
													PC-lipH	0.78941	0.765488	0.786343	0.780414	0.0525455	0.0130164
													PC-lipI	0.833573	0.786343	0.909631	0.843182	0.115314	0.0622031
													PC-lipJ	0.855041	0.906564	0.768555	0.843387	0.115518	0.0697385
													PR-lip3	0.737457	0.874055	0.862401	0.824638	0.0967697	0.0757251
													TV-lip12	0.914108	0.9587	0.805971	0.892927	0.165058	0.0785372
													TV-lipGIII	1.00409	0.720712	0.818852	0.847885	0.120016	0.143903
													TV-lip7	0.694337	0.721939	0.848293	0.754856	0.0269884	0.0820873
													GFP-lip	0.745247	0.73298	0.705378	0.727868	0	0.0204202

## Sheet: Fig3a
	1,2,3,5-TMB (EIC)			1,2,3,4-TMB (EIC)			1,2,3-TMB (EIC)			1,2,4-TMB (EIC)			1,3,5-TMB (EIC)			1,4-DMB (UV @ 270 nm)
	PE-vpl2	AR-hrp	No enzyme	PE-vpl2	AR-hrp	No enzyme	PE-vpl2	AR-hrp	No enzyme	PE-vpl2	AR-hrp	No enzyme	PE-vpl2	AR-hrp	No enzyme	PE-vpl2	AR-hrp	No enzyme
Replicate 1	N.D.	111972051	118241466	50456009	96186492	99551511	54689030	55637253	50207213	N.D.	520008	29691718	8187671	8172489	7467790	71.45	99.43	95.11
Replicate 2	N.D.	108973886	120699086	49675630	93855875	96624000	56188065	53058449	52778123	N.D.	579047	32213939	8143433	7704515	7725033	65.27	100.5	106.04
Replicate 3	N.D.	112995879	119591550	50945294	101220333	97900174	53186044	56583401	55538246	27126	802793	30263385	8056716	7844567	8310593	61.28	110.59	100.47
Average	#DIV/0!	1.11314e+08	1.19511e+08	5.0359e+07	9.70876e+07	9.80252e+07	54687713	5.5093e+07	52841194	27126	633949	30723014	8.12927e+06	7.90719e+06	7834472	66	103.507	100.54
Stdev	#DIV/0!	2.0902e+06	1.2308e+06	640369	3.76401e+06	1.46776e+06	1.50101e+06	1.8244e+06	2.66608e+06	#DIV/0!	149173	1.32244e+06	66615.9	240190	431928	5.12415	6.15763	5.46534
Conversion	1	0.147418		0.486265	0.00956551		-0.0349447	-0.0426152		0.999117	0.979366		-0.0376287	-0.00928184		0.343545	-0.0295073
Error	#DIV/0!	0.00315716		0.00955232	0.000397545		-0.00200711	-0.00257188		#DIV/0!	0.234276		-0.00209733	-0.000584256		0.0325603	-0.00237787

## Sheet: Fig4a
	PE-vpl2 AN-gox pH 3.5 glucose							PE-vpl2 TV-pox pH 4.0 glucose							PE-vpl2 PE-aao pH 4.0 benzyl alcohol							CS-lip1 AN-gox pH 3.5 glucose							PC-mnp1 AN-gox pH 4.5 glucose + Mn(II)
	Veratraldehyde		Dehydrodimer		Hibbert Ketone			Veratraldehyde		Dehydrodimer		Hibbert Ketone			Veratraldehyde		Dehydrodimer		Hibbert Ketone			Veratraldehyde		Dehydrodimer		Hibbert Ketone			Veratraldehyde		Dehydrodimer		Hibbert Ketone
Time (hrs)	Average	Stdev	Average	Stdev	Average	Stdev	Time (hrs)	Average	Stdev	Average	Stdev	Average	Stdev	Time (hrs)	Average	Stdev	Average	Stdev	Average	Stdev	Time (hrs)	Average	Stdev	Average	Stdev	Average	Stdev	Time (hrs)	Average	Stdev	Average	Stdev	Average	Stdev
0	0	32347.8	0	0	0	1193.35	0	0	9807.94	0	0	0	2672.98	0	0	0	0	0	0	0	0	0	1913.21	0	0	0	1799.64	0	0	4514	0	0	0	3381.14
0.4	453522	12774.9	2897101	203076	25638	4825.85	0.4	59266	7198.53	906056	55983.7	40812	8182.04	0.4	409784	1410.84	2.80173e+06	587610	30167.3	6446.93	0.4	385364	11471.9	2.35168e+06	69257.6	18737	2363.6	0.4	-911.667	2376.4	51375.7	15710.2	2234	1068.94
0.8	453215	14961.3	2.92135e+06	236706	22390.7	4486.63	0.8	99521.7	11686.6	1.15481e+06	56701	72229.3	3494.75	0.8	419006	7758.79	3.17463e+06	58155.8	25043	17805.1	0.8	687146	28870.1	3559296	82559	26183.7	22296.1	0.8	-958.333	1161.96	-9422.33	92223.9	-705	4626.53
1.2	689849	61276.8	4.23145e+06	386361	35770.2	641.346	1.2	144255	11271.3	1.02192e+06	450567	95131	2636.3	1.2	480078	9126.1	3.44843e+06	148271	42609.3	3431.64	1.2	964023	44920.7	4644801	279681	54162.7	4940.25	1.2	3418	3934.52	24135	118476	861	3238.42
1.6	946050	54484.5	6.19753e+06	259364	72322.2	13724.2	1.6	219443	6619.98	917464	1.02981e+06	118322	1585.84	1.6	565634	26854.4	3.9802e+06	358798	51655.7	9494.63	1.6	1.15654e+06	74929.4	5.90901e+06	569369	72422	5721.27	1.6	3217.33	4772.52	125290	36604.5	6334	4816.36
2	1150023	76069.9	7.3491e+06	186755	77451.7	10441.8	2	320382	11430.3	2.20002e+06	71265.7	140287	1830.06	2	790671	56848.6	4.48688e+06	1.05345e+06	92869.7	42117.8	2	1314123	84371.9	5196170	2.74669e+06	81922.7	8460.88	2	10410.7	5882.74	217461	33654.6	4712.33	785.646
2.4	1.34626e+06	75937.1	8.16811e+06	200230	93538	15209.7	2.4	447051	29346	2771810	142742	147168	4037.94	2.4	934347	45078.6	6429246	305927	92218.3	5662.87	2.4	1473960	92618.4	7.67979e+06	350338	91064	6545.07	2.4	19412	7977.59	321612	58732.7	5927.33	1355.56
2.8	1.48108e+06	65587.8	8.89042e+06	335194	110497	12788.8	2.8	566197	16427.6	3.7293e+06	177134	166002	4288.86	2.8	1133551	43043.6	6.74324e+06	1.07783e+06	114834	7670.18	2.8	1600478	138930	8.4377e+06	565787	106897	14496.4	2.8	24007.3	11051.4	280687	107198	4856	3230.44
3.2	1.60587e+06	103740	9.28516e+06	433797	102775	42294.8	3.2	697124	6614.89	3.29563e+06	1.51746e+06	182046	8755.81	3.2	1.19251e+06	53024.7	7.64387e+06	215948	110698	12969.6	3.2	1719709	163620	9128353	748424	110900	23784.8	3.2	29325.3	12070.6	501978	96100.5	6494	3079.83
3.6	1.69987e+06	62614.2	9793472	488471	131231	12626.2	3.6	830765	37954	5.34421e+06	379135	188467	8045.07	3.6	1.28265e+06	39613.6	8170115	321835	122139	13029.3	3.6	1.80439e+06	180977	9.66626e+06	788542	135541	10801.3	3.6	38983	10460.7	523776	94834	10219	2848.33
4	1.78812e+06	73297.6	1.05302e+07	124704	99852.3	43999.7	4	925942	44853	6.02587e+06	288654	205556	10683.2	4	1359886	46268.4	8.57208e+06	198536	129929	9976.62	4	1.86346e+06	210200	1.0202e+07	945793	99706.3	36142.3	4	42428.3	14508.6	561720	210646	7865.67	2625.41
4.4	1.85042e+06	78144.9	10808389	136425	146329	16305.9	4.4	1.04875e+06	53062.6	6576701	634577	223432	7820.21	4.4	1412154	55597.2	8292196	752892	145249	2372.57	4.4	1.87322e+06	222443	10497864	915130	165100	12743.5	4.4	49492.7	15093.8	575979	111328	7305.33	4800.82
4.8	1.86635e+06	93117.8	11076975	248639	140610	48306.9	4.8	1.14645e+06	39911.2	7454866	198616	239237	12541	4.8	1412422	51804.5	9.02515e+06	203419	139394	2397.09	4.8	1.94831e+06	249499	1.07175e+07	1.06948e+06	145258	29031	4.8	50908	14791.3	596273	250709	7671.33	4943.83
5.2	1.87098e+06	98140.9	1.11234e+07	397358	96276.7	49142.9	5.2	1234514	67590.7	7.95315e+06	169668	252017	25034.5	5.2	1.43963e+06	59668.3	9.15263e+06	340509	155984	36861.5	5.2	1895430	227996	10786906	1.075e+06	152774	22269.9	5.2	59589.7	16265.5	567425	252853	12990.7	14106.8
5.6	1.84148e+06	142733	11413881	482709	98726	63465.2	5.6	1.27433e+06	64776.4	8250513	589631	269988	1627.31	5.6	1409971	42742.2	8211077	1.24122e+06	102284	38962.6	5.6	1.85494e+06	208773	10879872	1.2925e+06	136753	16657.7	5.6	70997.7	34143.9	1658696	1.48878e+06	4776.17	5183.8
6	1.97004e+06	308788	1.21211e+07	1.41586e+06	137782	55853.2	6	1329513	53754.9	8.37766e+06	675580	268419	11641.5	6	1.38991e+06	53033.4	9.10482e+06	268110	120211	14419.9	6	1844932	192707	10884441	1.17859e+06	134844	22018.2	6	76635.7	32382.4	961798	391762	7533.67	2804.49

## Sheet: Fig4b
	PO-vp1 AN-gox pH 3.5 Direct Oxidation					PO-vp3 AN-gox pH 3.5 Direct Oxidation					PO-vp1 AN-gox pH 4.5 Mn-Mediated Oxidation					PO-vp3 AN-gox pH 4.5 Mn-Mediated Oxidation
	Veratraldehyde		Dehydrodimer			Veratraldehyde		Dehydrodimer			Veratraldehyde		Dehydrodimer			Veratraldehyde		Dehydrodimer
Time (hrs)	Average	Stdev	Average	Stdev	Time (hrs)	Average	Stdev	Average	Stdev	Time (hrs)	Average	Stdev	Average	Stdev	Time (hrs)	Average	Stdev	Average	Stdev
0	0	45505.3	0	0	0	0	1466.44	0	0	0	0	1880.46	0	0	0	0	4675.39	0	0
0.4	635793	64267.9	7176524	1.28982e+06	0.4	41692.7	16724.8	897908	158411	0.4	382.667	872.226	139220	160235	0.4	-4352	1968.24	230063	4167.69
0.8	747763	72012.9	7.85755e+06	610885	0.8	45512.7	18771.8	696676	258638	0.8	697	3707.57	177702	185722	0.8	1113.33	2899.78	416564	67994.7
1.2	909511	97259.3	8.69406e+06	524011	1.2	33957.7	10061.3	511981	356392	1.2	6708.67	1802	245111	157297	1.2	499.333	1059.45	400588	34968.6
1.6	1115215	124628	1.0075e+07	280640	1.6	36254.7	9616.05	667137	105658	1.6	34454.7	8249.54	351806	186633	1.6	6617	2687.7	586964	939.745
2	1306060	141343	1.12463e+07	259223	2	34772.3	9229.27	509061	171860	2	73831	24086.2	559331	37034	2	15430	5357.63	751250	13813.3
2.4	1.47993e+06	172516	1.27267e+07	363719	2.4	37651.7	6852.96	202373	484131	2.4	131445	30168	871777	177982	2.4	22441.7	6286.6	918108	114871
2.8	1608882	184232	1.38984e+07	689601	2.8	35772	7250.3	579596	157398	2.8	197902	43124.8	1.42377e+06	283336	2.8	35139	13004.1	955793	51543.8
3.2	1709332	244108	14646527	322923	3.2	33904.3	9120.34	626877	159173	3.2	251530	56924.5	1.86628e+06	123670	3.2	46642.3	10204.2	1096311	20641.9
3.6	1.78765e+06	234663	14900711	908366	3.6	34372	8600.24	572301	82061.3	3.6	283282	43998.3	2.25706e+06	125452	3.6	52045.7	15268.9	703107	926448
4	1.82251e+06	231999	1.508e+07	567619	4	33504.7	4526.95	541263	122303	4	316906	53663.3	2.40128e+06	203676	4	59702.7	14360	1.52885e+06	28675.3
4.4	1.86301e+06	216309	15590952	659691	4.4	34135.7	6563.05	503631	261128	4.4	347196	55274.9	2.6899e+06	173310	4.4	69388.7	17364	1595995	56308.3
4.8	1.91499e+06	223599	16071892	827002	4.8	39058	9646.05	572396	202282	4.8	376068	53573.1	2.94244e+06	243651	4.8	81640	19612.6	1.49512e+06	30215.4
5.2	1916130	222158	16073939	117047	5.2	39200	10298.5	628628	229456	5.2	388764	56291.6	3.01384e+06	320892	5.2	87175.3	18203.1	1.9662e+06	55220.1
5.6	1.88728e+06	197460	1.63142e+07	390876	5.6	39416.7	10428.2	681348	64720.4	5.6	405682	50268.1	3276520	271848	5.6	94149.3	18632.3	2.05505e+06	110189
6	1884018	203605	1.6368e+07	245922	6	37402	10076.1	560142	197416	6	403648	36820.2	3.17169e+06	374788	6	97913	17859.9	1929496	179385

## Sheet: Fig4c
	Direct Oxidation		Mn-Mediated Oxidation		Cleavage Extent
	Average	Stdev	Average	Stdev	Average	Stdev
PE-vpl2	4627920	365778	778280	220351	0.111315	0.00437628
PO-vp1	4.41112e+06	1.04483e+06	845395	237735	0.127863	0.0144731
PO-vp3	458966	57580.8	286707	10876.3	0.0582347	0.0113148
PC-mnp1	83642.7	15788.4	254675	18590.4	0.04982	0.00231872
CS-lip1	4.43071e+06	418595	109017	8283.86	0.107289	0.00389192
GFP	84422.7	1875.45	83642.7	4719.67	-8.1834e-05	0.017054

## Sheet: Fig5a
Direct Peroxide Addition																Coupling with Glucose Oxidase
0 uM		25 uM		50 uM		100 uM		150 uM		200 uM		300 uM		400 uM		0.00 ug/ml		0.10 ug/ml		0.25 ug/ml		0.40 ug/ml		0.60 ug/ml		0.80 ug/ml		1.00 ug/ml
Time (min)	VAD (uM)	Time (min)	VAD (uM)	Time (min)	VAD (uM)	Time (min)	VAD (uM)	Time (min)	VAD (uM)	Time (min)	VAD (uM)	Time (min)	VAD (uM)	Time (min)	VAD (uM)	Time (min)	VAD (uM)	Time (min)	VAD (uM)	Time (min)	VAD (uM)	Time (min)	VAD (uM)	Time (min)	VAD (uM)	Time (min)	VAD (uM)	Time (min)	VAD (uM)
0	0	0	0.30137	0	1.27334	0	0.176084	0.0333333	0.224146	0	0.57662	0	0	0	0	0	0	0	0	0	0	0	0	0	0	0	0	0	0
0.0833333	-0.174037	0.0833333	0.316689	0.0833333	1.35808	0.0833333	0.206113	0.116667	0.278387	0.0833333	0.609023	0.0833333	-0.111419	0.0833333	-0.0509369	0.25	-0.000856242	0.25	0.255368	0.25	0.539433	0.25	0.259727	0.25	-0.119874	0.25	0.0599369	0.25	0.0998949
0.166667	-0.286386	0.166667	0.336916	0.166667	1.45229	0.166667	0.246207	0.2	0.347699	0.166667	0.650189	0.166667	-0.178008	0.166667	-0.0773662	0.5	-0.00171248	0.5	0.590651	0.5	1.01893	0.5	0.743218	0.5	-0.0239748	0.5	0.119874	0.5	0.203786
0.25	-0.381197	0.25	0.3631	0.25	1.55736	0.25	0.297517	0.283333	0.430682	0.25	0.699767	0.25	-0.231453	0.25	-0.0970598	0.75	0.0145561	0.75	0.885977	0.75	1.53267	0.75	1.25011	0.75	0.205498	0.75	0.214061	0.75	0.24831
0.333333	-0.460755	0.333333	0.395594	0.333333	1.67365	0.333333	0.361446	0.366667	0.530489	0.333333	0.760562	0.333333	-0.271741	0.333333	-0.116728	1	0.0298733	1	1.20794	1	2.07781	1	1.79811	1	0.546092	1	0.419559	1	0.339643
0.416667	-0.526113	0.416667	0.435098	0.416667	1.80081	0.416667	0.438694	0.45	0.645018	0.416667	0.831521	0.416667	-0.301207	0.416667	-0.136385	1.25	0.017514	1.25	1.50932	1.25	2.62633	1.25	2.33754	1.25	0.942645	1.25	0.713795	1.25	0.501291
0.5	-0.581265	0.5	0.483365	0.5	1.93918	0.5	0.531013	0.533333	0.776721	0.5	0.913696	0.5	-0.325869	0.5	-0.153474	1.5	0.0133047	1.5	1.83189	1.5	3.1951	1.5	2.90925	1.5	1.39238	1.5	1.08809	1.5	0.737685
0.583333	-0.627628	0.583333	0.538642	0.583333	2.08842	0.583333	0.639807	0.616667	0.9256	0.583333	1.00779	0.583333	-0.348093	0.583333	-0.170354	1.75	0.0139853	1.75	2.1472	1.75	3.78002	1.75	3.50032	1.75	1.88202	1.75	1.50642	1.75	1.0469
0.666667	-0.669481	0.666667	0.602331	0.666667	2.24852	0.666667	0.766126	0.7	1.09305	0.666667	1.11415	0.666667	-0.367956	0.666667	-0.1871	2	0.000201469	2	2.4578	2	4.36129	2	4.10392	2	2.401	2	1.95324	2	1.3856
0.75	-0.712453	0.75	0.675134	0.75	2.41949	0.75	0.911723	0.783333	1.27839	0.75	1.23278	0.75	-0.386555	0.75	-0.200949	2.25	-0.0108608	2.25	2.78096	2.25	4.9653	2.25	4.71609	2.25	2.93376	2.25	2.42902	2.25	1.76972
0.833333	-0.772855	0.833333	0.758101	0.833333	2.60027	0.833333	1.078	0.866667	1.48264	0.833333	1.36332	0.833333	-0.416445	0.833333	-0.218657	2.5	-0.0148716	2.5	3.10152	2.5	5.54259	2.5	5.29338	2.5	3.37855	2.5	2.81704	2.5	2.07571
0.916667	-0.825896	0.916667	0.850181	0.916667	2.78982	0.916667	1.26461	0.95	1.70443	0.916667	1.50614	0.916667	-0.440377	0.916667	-0.232861	2.75	-0.022037	2.75	3.42524	2.75	6.12619	2.75	5.88644	2.75	3.8612	2.75	3.22398	2.75	2.40063
1	-0.874591	1	0.952076	1	2.98742	1	1.47294	1.03333	1.94339	1	1.66157	1	-0.45863	1	-0.247555	3	-0.0323569	3	3.7458	3	6.71609	3	6.49527	3	4.37224	3	3.66246	3	2.74133
1.08333	-0.921223	1.08333	1.06519	1.08333	3.19134	1.08333	1.70161	1.11667	2.19602	1.08333	1.82752	1.08333	-0.474801	1.08333	-0.260707	3.25	-0.0426769	3.25	4.06005	3.25	7.31546	3.25	7.10095	3.25	4.91483	3.25	4.13565	3.25	3.09779
1.16667	-0.966553	1.16667	1.18916	1.16667	3.40157	1.16667	1.94991	1.2	2.46302	1.16667	2.00468	1.16667	-0.48962	1.16667	-0.273509	3.5	-0.0561515	3.5	4.37115	3.5	7.9243	3.5	7.71294	3.5	5.46688	3.5	4.61514	3.5	3.48896
1.25	-1.00908	1.25	1.32225	1.25	3.6174	1.25	2.21608	1.28333	2.74263	1.25	2.19166	1.25	-0.501985	1.25	-0.284908	3.75	-0.069626	3.75	4.69487	3.75	8.53628	3.75	8.3407	3.75	6.03786	3.75	5.13565	3.75	3.90537
1.33333	-1.0502	1.33333	1.46551	1.33333	3.83849	1.33333	2.50083	1.36667	3.03487	1.33333	2.3874	1.33333	-0.511546	1.33333	-0.295957	4	-0.0862551	4	5.02174	4	9.15773	4	8.96846	4	6.62146	4	5.66877	4	4.35332
1.41667	-1.08817	1.41667	1.61823	1.41667	4.06379	1.41667	2.80135	1.45	3.33482	1.41667	2.5912	1.41667	-0.520055	1.41667	-0.306305	4.25	-0.102884	4.25	5.3423	4.25	9.7855	4.25	9.59622	4.25	7.20505	4.25	6.20821	4.25	4.81388
1.5	-1.12544	1.5	1.77971	1.5	4.29224	1.5	3.11519	1.53333	3.64248	1.5	2.80131	1.5	-0.527863	1.5	-0.315251	4.5	-0.125823	4.5	5.65971	4.5	10.4164	4.5	10.2208	4.5	7.79811	4.5	6.75395	4.5	5.28392
1.58333	-1.16131	1.58333	1.9482	1.58333	4.5242	1.58333	3.43955	1.61667	3.95574	1.58333	3.01808	1.58333	-0.534971	1.58333	-0.322795	4.75	-0.139297	4.75	5.98027	4.75	11.041	4.75	10.8549	4.75	8.39433	4.75	7.30915	4.75	5.76657
1.66667	-1.19542	1.66667	2.1237	1.66667	4.75931	1.66667	3.77337	1.7	4.27252	1.66667	3.24011	1.66667	-0.541728	1.66667	-0.329638	5	-0.152772	5	6.3103	5	11.6751	5	11.5016	5	8.99685	5	7.86751	5	6.25868
1.75	-1.22883	1.75	2.30446	1.75	4.99582	1.75	4.11525	1.78333	4.59279	1.75	3.46704	1.75	-0.548485	1.75	-0.33578	5.25	-0.163092	5.25	6.63717	5.25	12.3123	5.25	12.1388	5.25	9.59938	5.25	8.41956	5.25	6.75079
1.83333	-1.26155	1.83333	2.48837	1.83333	5.23409	1.83333	4.46414	1.86667	4.91763	1.83333	3.69818	1.83333	-0.553839	1.83333	-0.341571	5.5	-0.182875	5.5	6.95458	5.5	12.9464	5.5	12.7823	5.5	10.2051	5.5	8.97161	5.5	7.24606
1.91667	-1.29321	1.91667	2.67474	1.91667	5.47411	1.91667	4.81864	1.95	5.24351	1.91667	3.93318	1.91667	-0.558493	1.91667	-0.346311	5.75	-0.202659	5.75	7.2846	5.75	13.5836	5.75	13.4259	5.75	10.8107	5.75	9.52367	5.75	7.74133
2	-1.32452	2	2.86391	2	5.71623	2	5.17875	2.03333	5.57185	2	4.17098	2	-0.562797	2	-0.35	6	-0.219288	6	7.60832	6	14.2177	6	14.0694	6	11.4164	6	10.0789	6	8.23029
2.08333	-1.35512	2.08333	3.05378	2.08333	5.95975	2.08333	5.54201	2.11667	5.90019	2.08333	4.41089	2.08333	-0.56745	2.08333	-0.352987	6.25	-0.232763	6.25	7.9415	6.25	14.8581	6.25	14.7161	6.25	12.0284	6.25	10.6404	6.25	8.72871
2.16667	-1.38538	2.16667	3.24366	2.16667	6.20398	2.16667	5.90878	2.2	6.22993	2.16667	4.65289	2.16667	-0.570702	2.16667	-0.355974	6.5	-0.246237	6.5	8.26837	6.5	15.5016	6.5	15.3596	6.5	12.6278	6.5	11.1893	6.5	9.21452
2.25	-1.41319	2.25	3.43178	2.25	6.45031	2.25	6.2766	2.28333	6.55757	2.25	4.89771	2.25	-0.573954	2.25	-0.359312	6.75	-0.259712	6.75	8.5984	6.75	16.1451	6.75	16	6.75	13.2398	6.75	11.7382	6.75	9.70032
2.33333	-1.43959	2.33333	3.61604	2.33333	6.69734	2.33333	6.64722	2.36667	6.8845	2.33333	5.14427	2.33333	-0.575804	2.33333	-0.3623	7	-0.273186	7	8.91896	7	16.7855	7	16.6435	7	13.8454	7	12.2839	7	10.1735
2.41667	-1.46459	2.41667	3.7954	2.41667	6.94507	2.41667	7.0196	2.45	7.21179	2.41667	5.39224	2.41667	-0.576953	2.41667	-0.364586	7.25	-0.289815	7.25	9.23637	7.25	17.4353	7.25	17.2808	7.25	14.4448	7.25	12.8202	7.25	10.6467
2.5	-1.48714	2.5	3.96915	2.5	7.1942	2.5	7.39338	2.53333	7.54013	2.5	5.64055	2.5	-0.57705	2.5	-0.366522	7.5	-0.306445	7.5	9.55378	7.5	18.0789	7.5	17.9243	7.5	15.0505	7.5	13.3596	7.5	11.1199
2.58333	-1.50793	2.58333	4.13729	2.58333	7.44473	2.58333	7.76821	2.61667	7.86882	2.58333	5.88957	2.58333	-0.576446	2.58333	-0.367756	7.75	-0.316765	7.75	9.87749	7.75	18.7287	7.75	18.5741	7.75	15.6499	7.75	13.8959	7.75	11.5962
2.66667	-1.52733	2.66667	4.29842	2.66667	7.69597	2.66667	8.14479	2.7	8.20171	2.66667	6.13929	2.66667	-0.574791	2.66667	-0.368991	8	-0.330239	8	10.2075	8	19.388	8	19.2208	8	16.2492	8	14.4227	8	12.0694
2.75	-1.54461	2.75	4.45078	2.75	7.9472	2.75	8.52347	2.78333	8.53531	2.75	6.39006	2.75	-0.572084	2.75	-0.370226	8.25	-0.340559	8.25	10.5344	8.25	20.0347	8.25	19.8675	8.25	16.8517	8.25	14.9527	8.25	12.5331
2.83333	-1.56015	2.83333	4.59544	2.83333	8.19879	2.83333	8.90356	2.86667	8.86856	2.83333	6.64153	2.83333	-0.567975	2.83333	-0.371461	8.5	-0.350879	8.5	10.8581	8.5	20.6846	8.5	20.5111	8.5	17.448	8.5	15.4795	8.5	12.9905
2.91667	-1.57359	2.91667	4.73063	2.91667	8.45072	2.91667	9.2833	2.95	9.20005	2.91667	6.89335	2.91667	-0.563866	2.91667	-0.371995	8.75	-0.364354	8.75	11.1787	8.75	21.3312	8.75	21.1483	8.75	18.041	8.75	16	8.75	13.4353
3	-1.58667	3	4.85531	3	8.70161	3	9.66478	3.03333	9.53259	3	7.14412	3	-0.558355	3	-0.372178	9	-0.377828	9	11.5055	9	21.9748	9	21.795	9	18.6341	9	16.5237	9	13.8864
3.08333	-1.5987	3.08333	4.97018	3.08333	8.95249	3.08333	10.0463	3.11667	9.86304	3.08333	7.39454	3.08333	-0.552143	3.08333	-0.372361	9.25	-0.391303	9.25	11.8293	9.25	22.6152	9.25	22.4385	9.25	19.2208	9.25	17.0284	9.25	14.3281
3.16667	-1.60968	3.16667	5.07487	3.16667	9.20373	3.16667	10.4292	3.2	10.191	3.16667	7.64496	3.16667	-0.54488	3.16667	-0.372895	9.5	-0.401623	9.5	12.1624	9.5	23.2713	9.5	23.082	9.5	19.8076	9.5	17.5394	9.5	14.7666
3.25	-1.62031	3.25	5.16906	3.25	9.45566	3.25	10.8124	3.28333	10.5169	3.25	7.89573	3.25	-0.536915	3.25	-0.372377	9.75	-0.411943	9.75	12.483	9.75	23.9306	9.75	23.7193	9.75	20.3943	9.75	18.041	9.75	15.1987
3.33333	-1.63024	3.33333	5.25202	3.33333	9.7083	3.33333	11.196	3.36667	10.8407	3.33333	8.1458	3.33333	-0.527549	3.33333	-0.37221	10	-0.431726	10	12.8004	10	24.5773	10	24.3596	10	20.9779	10	18.5426	10	15.6278
3.41667	-1.63912	3.41667	5.32483	3.41667	9.96164	3.41667	11.5799	3.45	11.1624	3.41667	8.39587	3.41667	-0.518182	3.41667	-0.371342	10.25	-0.442046	10.25	13.1273	10.25	25.2271	10.25	24.9969	10.25	21.5552	10.25	19.0442	10.25	16.0473
3.5	-1.64799	3.5	5.38852	3.5	10.2157	3.5	11.9632	3.53333	11.4837	3.5	8.64488	3.5	-0.507764	3.5	-0.370824	10.5	-0.452366	10.5	13.4447	10.5	25.8738	10.5	25.6341	10.5	22.1294	10.5	19.5363	10.5	16.4606
3.58333	-1.65652	3.58333	5.44204	3.58333	10.4701	3.58333	12.3464	3.61667	11.8068	3.58333	8.89425	3.58333	-0.496996	3.58333	-0.369956	10.75	-0.47215	10.75	13.7621	10.75	26.5174	10.75	26.2618	10.75	22.6972	10.75	20.0126	10.75	16.8644
3.66667	-1.6654	3.66667	5.48575	3.66667	10.7252	3.66667	12.7311	3.7	12.1327	3.66667	9.14362	3.66667	-0.484825	3.66667	-0.368737	11	-0.488779	11	14.0763	11	27.1641	11	26.8865	11	23.2555	11	20.4795	11	17.265
3.75	-1.67287	3.75	5.52105	3.75	10.9813	3.75	13.1164	3.78333	12.4593	3.75	9.39439	3.75	-0.472304	3.75	-0.367168	11.25	-0.502254	11.25	14.3938	11.25	27.8171	11.25	27.5174	11.25	23.8234	11.25	20.9527	11.25	17.6656
3.83333	-1.68	3.83333	5.54969	3.83333	11.2374	3.83333	13.5039	3.86667	12.7869	3.83333	9.64481	3.83333	-0.459082	3.83333	-0.365598	11.5	-0.518883	11.5	14.708	11.5	28.4637	11.5	28.1451	11.5	24.3786	11.5	21.4133	11.5	18.0505
3.91667	-1.68642	3.91667	5.57237	3.91667	11.4936	3.91667	13.8913	3.95	13.1138	3.91667	9.89488	3.91667	-0.44586	3.91667	-0.363328	11.75	-0.532357	11.75	15.0191	11.75	29.1073	11.75	28.7666	11.75	24.9369	11.75	21.8675	11.75	18.429
4	-1.69214	4	5.58944	4	11.749	4	14.2795	4.03333	13.4373	4	10.1446	4	-0.431586	4	-0.361759	12	-0.542677	12	15.3428	12	29.754	12	29.3975	12	25.4984	12	22.3281	12	18.8076
4.08333	-1.69787	4.08333	5.60265	4.08333	12.0038	4.08333	14.668	4.11667	13.7558	4.08333	10.395	4.08333	-0.418715	4.08333	-0.359839	12.25	-0.556152	12.25	15.6634	12.25	30.4038	12.25	30.0189	12.25	26.0505	12.25	22.7823	12.25	19.1735
4.16667	-1.70324	4.16667	5.61131	4.16667	12.2575	4.16667	15.0561	4.2	14.0697	4.16667	10.6444	4.16667	-0.405843	4.16667	-0.35827	12.5	-0.575935	12.5	15.9745	12.5	31.0347	12.5	30.6309	12.5	26.6057	12.5	23.2303	12.5	19.5268
4.25	-1.70826	4.25	5.61577	4.25	12.5108	4.25	15.4436	4.28333	14.3806	4.25	10.8938	4.25	-0.394023	4.25	-0.35635	12.75	-0.58941	12.75	16.2856	12.75	31.6593	12.75	31.2492	12.75	27.1514	12.75	23.6688	12.75	19.8738
4.33333	-1.71293	4.33333	5.61777	4.33333	12.7641	4.33333	15.8292	4.36667	14.69	4.33333	11.1421	4.33333	-0.381853	4.33333	-0.354781	13	-0.602885	13	16.5935	13	32.2934	13	31.8644	13	27.6909	13	24.1041	13	20.2145
4.41667	-1.71655	4.41667	5.61836	4.41667	13.0171	4.41667	16.2139	4.45	14.9983	4.41667	11.3897	4.41667	-0.370383	4.41667	-0.353562	13.25	-0.622668	13.25	16.9015	13.25	32.9243	13.25	32.4732	13.25	28.2271	13.25	24.5205	13.25	20.5426
4.5	-1.72122	4.5	5.61826	4.5	13.2698	4.5	16.5982	4.53333	15.307	4.5	11.6359	4.5	-0.358914	4.5	-0.352343	13.5	-0.639297	13.5	17.2063	13.5	33.5489	13.5	33.0852	13.5	28.7634	13.5	24.9338	13.5	20.8644
4.58333	-1.72554	4.58333	5.61746	4.58333	13.5231	4.58333	16.98	4.61667	15.6175	4.58333	11.8828	4.58333	-0.348145	4.58333	-0.350423	13.75	-0.652772	13.75	17.5079	13.75	34.1767	13.75	33.6909	13.75	29.2997	13.75	25.3344	13.75	21.1735
4.66667	-1.73056	4.66667	5.61595	4.66667	13.7761	4.66667	17.3608	4.7	15.9311	4.66667	12.1304	4.66667	-0.338078	4.66667	-0.348854	14	-0.666246	14	17.8127	14	34.8044	14	34.2997	14	29.8328	14	25.754	14	21.4764
4.75	-1.73594	4.75	5.61515	4.75	14.0287	4.75	17.7395	4.78333	16.2472	4.75	12.378	4.75	-0.328711	4.75	-0.346934	14.25	-0.682876	14.25	18.1112	14.25	35.4322	14.25	34.9054	14.25	30.3628	14.25	26.142	14.25	21.7697
4.83333	-1.74131	4.83333	5.61539	4.83333	14.2807	4.83333	18.1164	4.86667	16.564	4.83333	12.625	4.83333	-0.318644	4.83333	-0.346417	14.5	-0.69635	14.5	18.4191	14.5	36.0505	14.5	35.5142	14.5	30.8959	14.5	26.5458	14.5	22.06
4.91667	-1.74668	4.91667	5.61669	4.91667	14.5326	4.91667	18.4916	4.95	16.8811	4.91667	12.8719	4.91667	-0.308927	4.91667	-0.345548	14.75	-0.703516	14.75	18.7239	14.75	36.6719	14.75	36.1136	14.75	31.4227	14.75	26.9306	14.75	22.3344
5	-1.7517	5	5.61904	5	14.7838	5	18.8647	5.03333	17.1958	5	13.1181	5	-0.297457	5	-0.34468	15	-0.726454	15	19.0161	15	37.2902	15	36.7066	15	31.9432	15	27.3029	15	22.5994
5.08333	-1.75672	5.08333	5.62139	5.08333	15.0337	5.08333	19.2364	5.11667	17.5066	5.08333	13.3646	5.08333	-0.286338	5.08333	-0.34276	15.25	-0.736774	15.25	19.3177	15.25	37.9117	15.25	37.306	15.25	32.4701	15.25	27.6783	15.25	22.8644
5.16667	-1.76245	5.16667	5.62409	5.16667	15.2828	5.16667	19.6056	5.2	17.8128	5.16667	13.6105	5.16667	-0.274518	5.16667	-0.341892	15.5	-0.747094	15.5	19.6193	15.5	38.5331	15.5	37.9054	15.5	32.9874	15.5	28.0536	15.5	23.1167
5.25	-1.76677	5.25	5.62715	5.25	15.5316	5.25	19.9727	5.28333	18.1159	5.25	13.856	5.25	-0.262698	5.25	-0.340323	15.75	-0.757414	15.75	19.9178	15.75	39.1546	15.75	38.4984	15.75	33.5079	15.75	28.4196	15.75	23.3628
5.33333	-1.77144	5.33333	5.6302	5.33333	15.7797	5.33333	20.3374	5.36667	18.4169	5.33333	14.1001	5.33333	-0.250527	5.33333	-0.339454	16	-0.770888	16	20.2195	16	39.7603	16	39.0852	16	34.0095	16	28.7697	16	23.5899
5.41667	-1.77576	5.41667	5.6329	5.41667	16.027	5.41667	20.6989	5.45	18.7179	5.41667	14.3432	5.41667	-0.238006	5.41667	-0.338586	16.25	-0.784363	16.25	20.5148	16.25	40.3596	16.25	39.6751	16.25	34.5142	16.25	29.1199	16.25	23.817
5.5	-1.78043	5.5	5.6349	5.5	16.2737	5.5	21.0579	5.53333	19.021	5.5	14.5859	5.5	-0.225135	5.5	-0.338068	16.5	-0.804147	16.5	20.8101	16.5	40.9653	16.5	40.2587	16.5	35.0095	16.5	29.4637	16.5	24.0284
5.58333	-1.7844	5.58333	5.6362	5.58333	16.5204	5.58333	21.4142	5.61667	19.329	5.58333	14.8283	5.58333	-0.212263	5.58333	-0.33685	16.75	-0.827085	16.75	21.0928	16.75	41.5552	16.75	40.8265	16.75	35.4953	16.75	29.7918	16.75	24.224
5.66667	-1.78802	5.66667	5.63749	5.66667	16.766	5.66667	21.7683	5.7	19.6409	5.66667	15.0696	5.66667	-0.197989	5.66667	-0.335631	17	-0.840559	17	21.3881	17	42.1514	17	41.4101	17	35.9842	17	30.1104	17	24.4196
5.75	-1.79164	5.75	5.63879	5.75	17.0109	5.75	22.1211	5.78333	19.9556	5.75	15.3112	5.75	-0.184417	5.75	-0.334412	17.25	-0.850879	17.25	21.6835	17.25	42.7603	17.25	41.9874	17.25	36.4637	17.25	30.4259	17.25	24.612
5.83333	-1.79456	5.83333	5.64044	5.83333	17.2555	5.83333	22.4728	5.86667	20.2702	5.83333	15.5518	5.83333	-0.170143	5.83333	-0.333193	17.5	-0.867508	17.5	21.9756	17.5	43.3691	17.5	42.5615	17.5	36.9464	17.5	30.735	17.5	24.7855
5.91667	-1.79713	5.91667	5.64174	5.91667	17.4987	5.91667	22.8238	5.95	20.5839	5.91667	15.7921	5.91667	-0.15622	5.91667	-0.330923	17.75	-0.880983	17.75	22.271	17.75	43.9685	17.75	43.1357	17.75	37.429	17.75	31.0473	17.75	24.9495
6	-1.80075	6	5.64304	6	17.7401	6	23.1734	6.03333	20.895	6	16.032	6	-0.142998	6	-0.329003	18	-0.891303	18	22.56	18	44.571	18	43.7067	18	37.9054	18	31.3439	18	25.1136
6.08333	-1.80437	6.08333	5.64504	6.08333	17.9794	6.08333	23.5223	6.11667	21.2034	6.08333	16.2715	6.08333	-0.130477	6.08333	-0.326733	18.25	-0.901623	18.25	22.849	18.25	45.1672	18.25	44.2745	18.25	38.3723	18.25	31.6372	18.25	25.265
6.16667	-1.80764	6.16667	5.64774	6.16667	18.217	6.16667	23.8715	6.2	21.5072	6.16667	16.51	6.16667	-0.118306	6.16667	-0.324813	18.5	-0.915097	18.5	23.1443	18.5	45.7634	18.5	44.8391	18.5	38.8391	18.5	31.9338	18.5	25.4006
6.25	-1.8102	6.25	5.65149	6.25	18.4532	6.25	24.2207	6.28333	21.8075	6.25	16.7475	6.25	-0.106136	6.25	-0.322543	18.75	-0.925417	18.75	23.4302	18.75	46.3502	18.75	45.4038	18.75	39.3029	18.75	32.2114	18.75	25.5237
6.33333	-1.81312	6.33333	5.65454	6.33333	18.6869	6.33333	24.5707	6.36667	22.1064	6.33333	16.9842	6.33333	-0.0946662	6.33333	-0.319922	19	-0.938892	19	23.716	19	46.9369	19	45.9622	19	39.7666	19	32.4921	19	25.6372
6.41667	-1.81569	6.41667	5.65619	6.41667	18.9181	6.41667	24.922	6.45	22.4049	6.41667	17.2206	6.41667	-0.0842482	6.41667	-0.3166	19.25	-0.949212	19.25	23.9956	19.25	47.5205	19.25	46.5174	19.25	40.2177	19.25	32.7445	19.25	25.7413
6.5	-1.81791	6.5	5.65784	6.5	19.1459	6.5	25.2741	6.53333	22.7038	6.5	17.456	6.5	-0.0748817	6.5	-0.312928	19.5	-0.962687	19.5	24.2815	19.5	48.101	19.5	47.0789	19.5	40.6625	19.5	33	19.5	25.8423
6.58333	-1.82048	6.58333	5.65914	6.58333	19.3694	6.58333	25.6268	6.61667	23.0059	6.58333	17.6913	6.58333	-0.0672678	6.58333	-0.309256	19.75	-0.966697	19.75	24.5705	19.75	48.6877	19.75	47.6373	19.75	41.1073	19.75	33.2524	19.75	25.9275
6.66667	-1.82304	6.66667	5.66149	6.66667	19.5898	6.66667	25.9803	6.7	23.3121	6.66667	17.9256	6.66667	-0.0603548	6.66667	-0.305934	20	-0.980172	20	24.85	20	49.2682	20	48.183	20	41.5363	20	33.4858	20	26
6.75	-1.82456	6.75	5.66384	6.75	19.8053	6.75	26.3351	6.78333	23.6208	6.75	18.1599	6.75	-0.0537924	6.75	-0.302612	20.25	-0.987337	20.25	25.1296	20.25	49.8486	20.25	48.7319	20.25	41.9748	20.25	33.713	20.25	26.0694
6.83333	-1.82608	6.83333	5.66619	6.83333	20.0148	6.83333	26.6907	6.86667	23.9285	6.83333	18.3939	6.83333	-0.047931	6.83333	-0.300342	20.5	-0.997657	20.5	25.4123	20.5	50.4291	20.5	49.2808	20.5	42.407	20.5	33.9432	20.5	26.1262
6.91667	-1.82724	6.91667	5.66854	6.91667	20.2177	6.91667	27.0473	6.95	24.2334	6.91667	18.6271	6.91667	-0.0427706	6.91667	-0.29737	20.75	-1.00482	20.75	25.6918	20.75	51.0095	20.75	49.8265	20.75	42.8423	20.75	34.1609	20.75	26.1798
7	-1.82911	7	5.67054	7	20.4121	7	27.4049	7.03333	24.5351	7	18.8593	7	-0.0386617	7	-0.294399	21	-1.01199	21	25.9651	21	51.5962	21	50.3691	21	43.2619	21	34.366	21	26.224
7.08333	-1.83028	7.08333	5.67359	7.08333	20.5975	7.08333	27.764	7.11667	24.8315	7.08333	19.0905	7.08333	-0.0359549	7.08333	-0.291428	21.25	-1.01915	21.25	26.2446	21.25	52.1767	21.25	50.918	21.25	43.6877	21.25	34.5647	21.25	26.2682
7.16667	-1.83214	7.16667	5.67735	7.16667	20.7734	7.16667	28.1234	7.2	25.1227	7.16667	19.3209	7.16667	-0.0339491	7.16667	-0.289157	21.5	-1.02001	21.5	26.5305	21.5	52.7634	21.5	51.4638	21.5	44.1104	21.5	34.754	21.5	26.306
7.25	-1.83436	7.25	5.68075	7.25	20.9398	7.25	28.4839	7.28333	25.41	7.25	19.551	7.25	-0.0326443	7.25	-0.287588	21.75	-1.02718	21.75	26.8006	21.75	53.3376	21.75	51.9937	21.75	44.5237	21.75	34.9369	21.75	26.3249
7.33333	-1.83623	7.33333	5.6845	7.33333	21.096	7.33333	28.8454	7.36667	25.6949	7.33333	19.7797	7.33333	-0.0320405	7.33333	-0.286369	22	-1.0375	22	27.0707	22	53.9117	22	52.53	22	44.9401	22	35.1104	22	26.3407
7.41667	-1.83774	7.41667	5.6879	7.41667	21.2403	7.41667	29.2083	7.45	25.9787	7.41667	20.0084	7.41667	-0.0321377	7.41667	-0.285501	22.25	-1.04151	22.25	27.3439	22.25	54.4795	22.25	53.06	22.25	45.3407	22.25	35.2713	22.25	26.3565
7.5	-1.83961	7.5	5.69165	7.5	21.3735	7.5	29.5722	7.53333	26.2632	7.5	20.236	7.5	-0.0332865	7.5	-0.283581	22.5	-1.05183	22.5	27.614	22.5	55.0442	22.5	53.5868	22.5	45.735	22.5	35.4133	22.5	26.3659
7.58333	-1.84078	7.58333	5.69435	7.58333	21.4957	7.58333	29.939	7.61667	26.5509	7.58333	20.4633	7.58333	-0.0347857	7.58333	-0.280961	22.75	-1.05899	22.75	27.8841	22.75	55.612	22.75	54.1136	22.75	46.1262	22.75	35.5521	22.75	26.3628
7.66667	-1.84194	7.66667	5.69635	7.66667	21.6067	7.66667	30.3075	7.7	26.8431	7.66667	20.6909	7.66667	-0.0366355	7.66667	-0.27869	23	-1.07247	23	28.1542	23	56.183	23	54.6341	23	46.5174	23	35.6783	23	26.3659
7.75	-1.84276	7.75	5.69835	7.75	21.7066	7.75	30.6785	7.78333	27.1385	7.75	20.9186	7.75	-0.0391863	7.75	-0.27677	23.25	-1.07963	23.25	28.4211	23.25	56.7414	23.25	55.1515	23.25	46.9022	23.25	35.795	23.25	26.3723
7.83333	-1.84357	7.83333	5.6993	7.83333	21.7959	7.83333	31.0516	7.86667	27.4332	7.83333	21.1462	7.83333	-0.0420876	7.83333	-0.275201	23.5	-1.08364	23.5	28.6881	23.5	57.3092	23.5	55.6593	23.5	47.2808	23.5	35.8991	23.5	26.3786
7.91667	-1.84369	7.91667	5.70095	7.91667	21.8746	7.91667	31.4268	7.95	27.7265	7.91667	21.3745	7.91667	-0.0453394	7.91667	-0.273632	23.75	-1.09081	23.75	28.9581	23.75	57.8739	23.75	56.1767	23.75	47.6499	23.75	35.9906	23.75	26.3817
8	-1.84415	8	5.7033	8	21.9429	8	31.8033	8.03333	28.0181	8	21.6022	8	-0.0489417	8	-0.271362	24	-1.09797	24	29.2282	24	58.4259	24	56.6877	24	48.0158	24	36.082	24	26.3817
8.08333	-1.84462	8.08333	5.70565	8.08333	22.001	8.08333	32.182	8.11667	28.3064	8.08333	21.8302	8.08333	-0.0528945	8.08333	-0.270143	24.25	-1.10514	24.25	29.492	24.25	58.9874	24.25	57.1925	24.25	48.3754	24.25	36.1609	24.25	26.3786
8.16667	-1.84543	8.16667	5.708	8.16667	22.0504	8.16667	32.5625	8.2	28.5899	8.16667	22.0578	8.16667	-0.0582494	8.16667	-0.269275	24.5	-1.1123	24.5	29.7526	24.5	59.5458	24.5	57.7035	24.5	48.7382	24.5	36.2335	24.5	26.3817
8.25	-1.8459	8.25	5.7093	8.25	22.0902	8.25	32.9436	8.28333	28.8685	8.25	22.2851	8.25	-0.0639548	8.25	-0.269808	24.75	-1.12262	24.75	30.0164	24.75	60.101	24.75	58.2019	24.75	49.0947	24.75	36.2902	24.75	26.3723
8.33333	-1.84636	8.33333	5.71025	8.33333	22.1217	8.33333	33.3251	8.36667	29.1456	8.33333	22.5113	8.33333	-0.0703612	8.33333	-0.269641	25	-1.1361	25	30.277	25	60.6562	25	58.7004	25	49.4448	25	36.3407	25	26.3628
8.41667	-1.84648	8.41667	5.7105	8.41667	22.1455	8.41667	33.7062	8.45	29.4228	8.41667	22.7361	8.41667	-0.0774686	8.41667	-0.269474	25.25	-1.14642	25.25	30.5377	25.25	61.1988	25.25	59.1988	25.25	49.7887	25.25	36.3817	25.25	26.3565
8.5	-1.84659	8.5	5.71039	8.5	22.1636	8.5	34.0867	8.53333	29.7024	8.5	22.961	8.5	-0.0856275	8.5	-0.269307	25.5	-1.15358	25.5	30.7951	25.5	61.7508	25.5	59.6909	25.5	50.1294	25.5	36.4196	25.5	26.3502
8.58333	-1.84636	8.58333	5.70994	8.58333	22.1768	8.58333	34.4675	8.61667	29.9862	8.58333	23.1855	8.58333	-0.0941369	8.58333	-0.268438	25.75	-1.1639	25.75	31.0558	25.75	62.2997	25.75	60.1798	25.75	50.4732	25.75	36.448	25.75	26.3439
8.66667	-1.84647	8.66667	5.70913	8.66667	22.1855	8.66667	34.8472	8.7	30.2739	8.66667	23.4092	8.66667	-0.103347	8.66667	-0.26757	26	-1.17107	26	31.3132	26	62.8455	26	60.6688	26	50.8013	26	36.4795	26	26.347
8.75	-1.84624	8.75	5.70798	8.75	22.1907	8.75	35.2266	8.78333	30.5651	8.75	23.633	8.75	-0.11396	8.75	-0.266702	26.25	-1.18139	26.25	31.5644	26.25	63.3881	26.25	61.1546	26.25	51.1262	26.25	36.5016	26.25	26.3439
8.83333	-1.84565	8.83333	5.70753	8.83333	22.1938	8.83333	35.6049	8.86667	30.8591	8.83333	23.8564	8.83333	-0.124923	8.83333	-0.264432	26.5	-1.1854	26.5	31.8187	26.5	63.9338	26.5	61.6436	26.5	51.4511	26.5	36.5174	26.5	26.347
8.91667	-1.84541	8.91667	5.70637	8.91667	22.1947	8.91667	35.9815	8.95	31.1538	8.91667	24.0799	8.91667	-0.135886	8.91667	-0.26111	26.75	-1.19256	26.75	32.073	26.75	64.4638	26.75	62.1262	26.75	51.7666	26.75	36.5237	26.75	26.3439
9	-1.84588	9	5.70557	9	22.195	9	36.357	9.03333	31.4467	9	24.3023	9	-0.147199	9	-0.258138	27	-1.20288	27	32.3337	27	65.0064	27	62.6089	27	52.0821	27	36.5331	27	26.3439
9.08333	-1.84669	9.08333	5.70581	9.08333	22.1953	9.08333	36.7305	9.11667	31.7355	9.08333	24.5246	9.08333	-0.158863	9.08333	-0.256569	27.25	-1.21005	27.25	32.5848	27.25	65.5458	27.25	63.0821	27.25	52.3944	27.25	36.5426	27.25	26.3439
9.16667	-1.84821	9.16667	5.70746	9.16667	22.1956	9.16667	37.1018	9.2	32.0182	9.16667	24.747	9.16667	-0.169826	9.16667	-0.255701	27.5	-1.22037	27.5	32.8423	27.5	66.0821	27.5	63.5584	27.5	52.6972	27.5	36.5489	27.5	26.347
9.25	-1.84973	9.25	5.70911	9.25	22.1958	9.25	37.471	9.28333	32.2936	9.25	24.968	9.25	-0.180789	9.25	-0.254833	27.75	-1.22438	27.75	33.0903	27.75	66.6089	27.75	64.0316	27.75	52.9937	27.75	36.5521	27.75	26.3376
9.33333	-1.8523	9.33333	5.71076	9.33333	22.1954	9.33333	37.8364	9.36667	32.5645	9.33333	25.1883	9.33333	-0.192103	9.33333	-0.253614	28	-1.2347	28	33.3446	28	67.1515	28	64.5048	28	53.2871	28	36.5521	28	26.3312
9.41667	-1.85521	9.41667	5.71171	9.41667	22.1953	9.41667	38.1986	9.45	32.8353	9.41667	25.4068	9.41667	-0.204468	9.41667	-0.252045	28.25	-1.24502	28.25	33.5989	28.25	67.6846	28.25	64.9716	28.25	53.5805	28.25	36.5489	28.25	26.3249
9.5	-1.85813	9.5	5.71161	9.5	22.1959	9.5	38.5573	9.53333	33.1066	9.5	25.6229	9.5	-0.216833	9.5	-0.250826	28.5	-1.25534	28.5	33.8469	28.5	68.2051	28.5	65.4322	28.5	53.8707	28.5	36.5458	28.5	26.3218
9.58333	-1.86175	9.58333	5.7101	9.58333	22.1966	9.58333	38.9121	9.61667	33.3792	9.58333	25.8382	9.58333	-0.229198	9.58333	-0.250659	28.75	-1.26566	28.75	34.0949	28.75	68.7351	28.75	65.8896	28.75	54.1546	28.75	36.5395	28.75	26.3123
9.66667	-1.86467	9.66667	5.70895	9.66667	22.1982	9.66667	39.2635	9.7	33.656	9.66667	26.0515	9.66667	-0.240862	9.66667	-0.24979	29	-1.27598	29	34.3398	29	69.2619	29	66.3534	29	54.4322	29	36.5395	29	26.306
9.75	-1.86759	9.75	5.70849	9.75	22.2003	9.75	39.611	9.78333	33.9391	9.75	26.2644	9.75	-0.252175	9.75	-0.24752	29.25	-1.2863	29.25	34.591	29.25	69.7792	29.25	66.8045	29.25	54.7035	29.25	36.5331	29.25	26.2997
9.83333	-1.87086	9.83333	5.70804	9.83333	22.2016	9.83333	39.956	9.86667	34.2285	9.83333	26.4763	9.83333	-0.263138	9.83333	-0.244549	29.5	-1.29347	29.5	34.8358	29.5	70.3029	29.5	67.265	29.5	54.9748	29.5	36.5363	29.5	26.2997
9.91667	-1.87413	9.91667	5.70793	9.91667	22.2033	9.91667	40.2986	9.95	34.5229	9.91667	26.6874	9.91667	-0.274452	9.91667	-0.240526	29.75	-1.30379	29.75	35.0838	29.75	70.8265	29.75	67.7193	29.75	55.2303	29.75	36.5331	29.75	26.2997
10	-1.87775	10	5.70818	10	22.2049	10	40.6391	10.0333	34.82	10	26.8986	10	-0.284714	10	-0.236153	30	-1.31411	30	35.3287	30	71.347	30	68.1672	30	55.4858	30	36.53	30	26.2934
10.0833	-1.88137	10.0833	5.70878	10.0833	22.2063	10.0833	40.9778	10.1167	35.1168	10.0833	27.1087	10.0833	-0.293574	10.0833	-0.23248	30.25	-1.32127	30.25	35.5735	30.25	71.8581	30.25	68.6183	30.25	55.7319	30.25	36.5205	30.25	26.2839
10.1667	-1.88464	10.1667	5.71008	10.1667	22.2069	10.1667	41.3144	10.2	35.4097	10.1667	27.3192	10.1667	-0.301032	10.1667	-0.229859	30.5	-1.33159	30.5	35.8215	30.5	72.3597	30.5	69.0631	30.5	55.9748	30.5	36.5142	30.5	26.2776
10.25	-1.88755	10.25	5.71173	10.25	22.2078	10.25	41.6496	10.2833	35.6988	10.25	27.5303	10.25	-0.306387	10.25	-0.22794	30.75	-1.3356	30.75	36.0695	30.75	72.8644	30.75	69.5079	30.75	56.2177	30.75	36.5079	30.75	26.265
10.3333	-1.89047	10.3333	5.71373	10.3333	22.2085	10.3333	41.9838	10.3667	35.9841	10.3333	27.7404	10.3333	-0.310339	10.3333	-0.225319	31	-1.34592	31	36.3144	31	73.3723	31	69.9527	31	56.448	31	36.5048	31	26.2555
10.4167	-1.89409	10.4167	5.71538	10.4167	22.2077	10.4167	42.3162	10.45	36.2633	10.4167	27.9509	10.4167	-0.314292	10.4167	-0.2241	31.25	-1.3594	31.25	36.5592	31.25	73.8676	31.25	70.3944	31.25	56.6688	31.25	36.4921	31.25	26.2461
10.5	-1.89736	10.5	5.71773	10.5	22.2066	10.5	42.6472	10.5333	36.5391	10.5	28.1607	10.5	-0.317544	10.5	-0.223933	31.5	-1.36972	31.5	36.8073	31.5	74.3786	31.5	70.8265	31.5	56.8928	31.5	36.489	31.5	26.2366
10.5833	-1.89958	10.5833	5.72008	10.5833	22.2061	10.5833	42.9758	10.6167	36.8131	10.5833	28.3704	10.5833	-0.320095	10.5833	-0.223415	31.75	-1.38004	31.75	37.0332	31.75	74.8739	31.75	71.2556	31.75	57.1104	31.75	36.4827	31.75	26.224
10.6667	-1.9018	10.6667	5.72102	10.6667	22.2046	10.6667	43.3037	10.7	37.0868	10.6667	28.5791	10.6667	-0.321594	10.6667	-0.223248	32	-1.39036	32	37.278	32	75.3723	32	71.6909	32	57.3155	32	36.4732	32	26.2145
10.75	-1.90366	10.75	5.72197	10.75	22.2028	10.75	43.6305	10.7833	37.3636	10.75	28.7871	10.75	-0.322743	10.75	-0.22273	32.25	-1.40383	32.25	37.5134	32.25	75.8644	32.25	72.1136	32.25	57.5269	32.25	36.4669	32.25	26.2114
10.8333	-1.90483	10.8333	5.72292	10.8333	22.201	10.8333	43.9562	10.8667	37.6453	10.8333	28.9962	10.8333	-0.323191	10.8333	-0.222563	32.5	-1.40784	32.5	37.7583	32.5	76.3691	32.5	72.5458	32.5	57.7351	32.5	36.4637	32.5	26.2082
10.9167	-1.906	10.9167	5.72422	10.9167	22.1999	10.9167	44.2827	10.95	37.9298	10.9167	29.2049	10.9167	-0.322236	10.9167	-0.222045	32.75	-1.41185	32.75	37.9968	32.75	76.8644	32.75	72.9748	32.75	57.9338	32.75	36.4574	32.75	26.2114
11	-1.90716	11	5.72622	11	22.197	11	44.6088	11.0333	38.2157	11	29.4133	11	-0.31988	11	-0.221177	33	-1.42217	33	38.2385	33	77.3597	33	73.4038	33	58.1168	33	36.4543	33	26.2051
11.0833	-1.90833	11.0833	5.72927	11.0833	22.1934	11.0833	44.9346	11.1167	38.4999	11.0833	29.6216	11.0833	-0.316122	11.0833	-0.22101	33.25	-1.42618	33.25	38.4707	33.25	77.8518	33.25	73.8234	33.25	58.2966	33.25	36.4511	33.25	26.2019
11.1667	-1.90914	11.1667	5.73337	11.1667	22.1891	11.1667	45.2614	11.2	38.7816	11.1667	29.8293	11.1667	-0.310611	11.1667	-0.220492	33.5	-1.43335	33.5	38.703	33.5	78.3534	33.5	74.2429	33.5	58.4764	33.5	36.448	33.5	26.1956
11.25	-1.91101	11.25	5.73678	11.25	22.1841	11.25	45.5889	11.2833	39.057	11.25	30.0376	11.25	-0.303698	11.25	-0.220325	33.75	-1.43736	33.75	38.9415	33.75	78.8486	33.75	74.6499	33.75	58.653	33.75	36.4385	33.75	26.1893
11.3333	-1.91288	11.3333	5.73913	11.3333	22.1784	11.3333	45.9174	11.3667	39.324	11.3333	30.2456	11.3333	-0.294682	11.3333	-0.220858	34	-1.44453	34	39.1738	34	79.3407	34	75.06	34	58.8171	34	36.429	34	26.183
11.4167	-1.91439	11.4167	5.74218	11.4167	22.1738	11.4167	46.2453	11.45	39.5833	11.4167	30.454	11.4167	-0.284614	11.4167	-0.220691	34.25	-1.45169	34.25	39.4091	34.25	79.8202	34.25	75.4669	34.25	58.9748	34.25	36.4227	34.25	26.1735
11.5	-1.91556	11.5	5.74558	11.5	22.1684	11.5	46.5718	11.5333	39.8328	11.5	30.6624	11.5	-0.273495	11.5	-0.222627	34.5	-1.4557	34.5	39.6382	34.5	80.2997	34.5	75.8739	34.5	59.1357	34.5	36.4133	34.5	26.1641
11.5833	-1.91708	11.5833	5.74898	11.5833	22.1631	11.5833	46.8968	11.6167	40.0763	11.5833	30.8697	11.5833	-0.261325	11.5833	-0.224563	34.75	-1.45656	34.75	39.8673	34.75	80.7887	34.75	76.2745	34.75	59.2808	34.75	36.4007	34.75	26.1609
11.6667	-1.91824	11.6667	5.75273	11.6667	22.1578	11.6667	47.2201	11.7	40.3198	11.6667	31.0766	11.6667	-0.248103	11.6667	-0.226499	35	-1.47003	35	40.0932	35	81.2745	35	76.6814	35	59.4259	35	36.4038	35	26.1577
11.75	-1.91976	11.75	5.75649	11.75	22.1542	11.75	47.5417	11.7833	40.5648	11.75	31.2825	11.75	-0.23418	11.75	-0.228084	35.25	-1.4772	35.25	40.316	35.25	81.7603	35.25	77.0789	35.25	59.5647	35.25	36.407	35.25	26.1514
11.8333	-1.92163	11.8333	5.75954	11.8333	22.151	11.8333	47.8615	11.8667	40.8125	11.8333	31.4874	11.8333	-0.219906	11.8333	-0.228267	35.5	-1.48436	35.5	40.5482	35.5	82.2461	35.5	77.4701	35.5	59.694	35.5	36.3975	35.5	26.1483
11.9167	-1.92314	11.9167	5.76259	11.9167	22.1491	11.9167	48.1785	11.95	41.0637	11.9167	31.6922	11.9167	-0.204931	11.9167	-0.229151	35.75	-1.48837	35.75	40.7773	35.75	82.7256	35.75	77.8612	35.75	59.8234	35.75	36.388	35.75	26.142
12	-1.92396	12	5.76459	12	22.148	12	48.4934	12.0333	41.3205	12	31.8953	12	-0.189256	12	-0.229335	36	-1.49554	36	41.0032	36	83.2114	36	78.2524	36	59.9527	36	36.3912	36	26.1357
12.0833	-1.92513	12.0833	5.76659	12.0833	22.1472	12.0833	48.8058	12.1167	41.583	12.0833	32.0974	12.0833	-0.172528	12.0833	-0.229167	36.25	-1.5027	36.25	41.2292	36.25	83.6909	36.25	78.6436	36.25	60.0694	36.25	36.3817	36.25	26.1294
12.1667	-1.92734	12.1667	5.76894	12.1667	22.1457	12.1667	49.1158	12.2	41.8493	12.1667	32.2987	12.1667	-0.154399	12.1667	-0.229701	36.5	-1.50672	36.5	41.4614	36.5	84.1736	36.5	79.0316	36.5	60.1798	36.5	36.3754	36.5	26.1199
12.25	-1.92921	12.25	5.77094	12.25	22.145	12.25	49.4233	12.2833	42.1177	12.25	32.4994	12.25	-0.134868	12.25	-0.228833	36.75	-1.51388	36.75	41.681	36.75	84.6467	36.75	79.4196	36.75	60.2839	36.75	36.366	36.75	26.1136
12.3333	-1.93073	12.3333	5.77259	12.3333	22.1438	12.3333	49.7281	12.3667	42.384	12.3333	32.6986	12.3333	-0.114285	12.3333	-0.227614	37	-1.51789	37	41.9069	37	85.1294	37	79.8013	37	60.3817	37	36.3596	37	26.1041
12.4167	-1.93329	12.4167	5.77388	12.4167	22.1427	12.4167	50.0293	12.45	42.6443	12.4167	32.8958	12.4167	-0.0926509	12.4167	-0.225694	37.25	-1.52821	37.25	42.1329	37.25	85.6026	37.25	80.1736	37.25	60.4701	37.25	36.3565	37.25	26.101
12.5	-1.93481	12.5	5.77448	12.5	22.1409	12.5	50.3266	12.5333	42.8987	12.5	33.0929	12.5	-0.0703156	12.5	-0.224125	37.5	-1.53538	37.5	42.3493	37.5	86.0695	37.5	80.5489	37.5	60.5458	37.5	36.347	37.5	26.0852
12.5833	-1.93598	12.5833	5.77543	12.5833	22.1401	12.5833	50.6198	12.6167	43.1485	12.5833	33.2897	12.5833	-0.0476298	12.5833	-0.223257	37.75	-1.53939	37.75	42.5689	37.75	86.5395	37.75	80.9243	37.75	60.6215	37.75	36.3344	37.75	26.082
12.6667	-1.93749	12.6667	5.77533	12.6667	22.1389	12.6667	50.9091	12.7	43.398	12.6667	33.4854	12.6667	-0.024243	12.6667	-0.221688	38	-1.5434	38	42.798	38	87.0064	38	81.2997	38	60.6877	38	36.3313	38	26.0757
12.75	-1.93831	12.75	5.77522	12.75	22.1382	12.75	51.1939	12.7833	43.6489	12.75	33.6812	12.75	-0.000505643	12.75	-0.22117	38.25	-1.55056	38.25	43.0239	38.25	87.4764	38.25	81.6657	38.25	60.7477	38.25	36.3218	38.25	26.0726
12.8333	-1.93877	12.8333	5.77547	12.8333	22.1374	12.8333	51.4733	12.8667	43.9012	12.8333	33.8766	12.8333	0.0232317	12.8333	-0.220652	38.5	-1.56088	38.5	43.2499	38.5	87.9496	38.5	82.0379	38.5	60.8045	38.5	36.3218	38.5	26.0694
12.9167	-1.93889	12.9167	5.77502	12.9167	22.1366	12.9167	51.7483	12.95	44.1566	12.9167	34.0706	12.9167	0.0466185	12.9167	-0.219784	38.75	-1.56805	38.75	43.4695	38.75	88.4165	38.75	82.407	38.75	60.8644	38.75	36.3155	38.75	26.0663
13	-1.93935	13	5.77491	13	22.1355	13	52.0194	13.0333	44.4173	13	34.2632	13	0.0703559	13	-0.219617	39	-1.57206	39	43.6923	39	88.8833	39	82.7729	39	60.9212	39	36.3092	39	26.0631
13.0833	-1.94087	13.0833	5.77446	13.0833	22.135	13.0833	52.2866	13.1167	44.6839	13.0833	34.455	13.0833	0.0944437	13.0833	-0.218748	39.25	-1.58238	39.25	43.915	39.25	89.3534	39.25	83.1357	39.25	60.9622	39.25	36.3092	39.25	26.0631
13.1667	-1.94169	13.1667	5.77436	13.1667	22.1346	13.1667	52.5489	13.2	44.9548	13.1667	34.6466	13.1667	0.117831	13.1667	-0.21788	39.5	-1.58955	39.5	44.1346	39.5	89.8139	39.5	83.4953	39.5	61.0063	39.5	36.3029	39.5	26.0568
13.25	-1.94285	13.25	5.7746	13.25	22.1328	13.25	52.8056	13.2833	45.2256	13.25	34.8371	13.25	0.140867	13.25	-0.216661	39.75	-1.59356	39.75	44.3606	39.75	90.2808	39.75	83.8486	39.75	61.0474	39.75	36.2934	39.75	26.0536
13.3333	-1.94437	13.3333	5.7745	13.3333	22.1295	13.3333	53.0557	13.3667	45.4947	13.3333	35.0272	13.3333	0.163903	13.3333	-0.215443	40	-1.60072	40	44.577	40	90.7445	40	84.2114	40	61.0789	40	36.2839	40	26.0442
13.4167	-1.94553	13.4167	5.7751	13.4167	22.1263	13.4167	53.2976	13.45	45.7596	13.4167	35.2166	13.4167	0.186589	13.4167	-0.214574	40.25	-1.60789	40.25	44.7872	40.25	91.2083	40.25	84.5647	40.25	61.1104	40.25	36.2776	40.25	26.041
13.5	-1.9467	13.5	5.77605	13.5	22.1224	13.5	53.5316	13.5333	46.0179	13.5	35.405	13.5	0.209625	13.5	-0.212654	40.5	-1.61821	40.5	45.0005	40.5	91.6657	40.5	84.9117	40.5	61.1388	40.5	36.2776	40.5	26.041
13.5833	-1.94752	13.5833	5.7777	13.5833	22.1177	13.5833	53.756	13.6167	46.2709	13.5833	35.5927	13.5833	0.233012	13.5833	-0.210735	40.75	-1.61591	40.75	45.2233	40.75	92.1231	40.75	85.2556	40.75	61.1609	40.75	36.2619	40.75	26.0442
13.6667	-1.94798	13.6667	5.78005	13.6667	22.1131	13.6667	53.97	13.7	46.5168	13.6667	35.7804	13.6667	0.256399	13.6667	-0.209165	41	-1.61992	41	45.4397	41	92.5773	41	85.5994	41	61.1798	41	36.2555	41	26.041
13.75	-1.9481	13.75	5.78134	13.75	22.1088	13.75	54.1727	13.7833	46.7582	13.75	35.9684	13.75	0.278734	13.75	-0.206545	41.25	-1.62393	41.25	45.6593	41.25	93.0284	41.25	85.9433	41.25	61.1956	41.25	36.2524	41.25	26.0473
13.8333	-1.94786	13.8333	5.78405	13.8333	22.1045	13.8333	54.3621	13.8667	47.0011	13.8333	36.1561	13.8333	0.300369	13.8333	-0.204625	41.5	-1.62479	41.5	45.8726	41.5	93.489	41.5	86.2808	41.5	61.2145	41.5	36.2492	41.5	26.0473
13.9167	-1.94762	13.9167	5.7871	13.9167	22.1006	13.9167	54.5382	13.95	47.2439	13.9167	36.3441	13.9167	0.322353	13.9167	-0.203406	41.75	-1.62249	41.75	46.0891	41.75	93.937	41.75	86.6184	41.75	61.2335	41.75	36.2461	41.75	26.041
14	-1.94704	14	5.7898	14	22.0977	14	54.701	14.0333	47.4905	14	36.5321	14	0.343637	14	-0.202888	42	-1.62019	42	46.2993	42	94.3881	42	86.959	42	61.2429	42	36.2366	42	26.0347
14.0833	-1.94645	14.0833	5.7925	14.0833	22.0952	14.0833	54.8501	14.1167	47.7435	14.0833	36.7187	14.0833	0.364921	14.0833	-0.202371	42.25	-1.6242	42.25	46.5157	42.25	94.8329	42.25	87.2934	42.25	61.2556	42.25	36.2272	42.25	26.0284
14.1667	-1.94586	14.1667	5.7952	14.1667	22.0923	14.1667	54.9862	14.2	48.0014	14.1667	36.905	14.1667	0.386205	14.1667	-0.201853	42.5	-1.62821	42.5	46.7259	42.5	95.2777	42.5	87.6184	42.5	61.2713	42.5	36.2272	42.5	26.0189
14.25	-1.94528	14.25	5.79965	14.25	22.0891	14.25	55.1083	14.2833	48.2631	14.25	37.0913	14.25	0.406788	14.25	-0.201335	42.75	-1.63538	42.75	46.9329	42.75	95.7193	42.75	87.9464	42.75	61.2871	42.75	36.2208	42.75	26.0095
14.3333	-1.94539	14.3333	5.80411	14.3333	22.0862	14.3333	55.2178	14.3667	48.5252	14.3333	37.2772	14.3333	0.426669	14.3333	-0.200116	43	-1.6457	43	47.1399	43	96.1578	43	88.2682	43	61.2966	43	36.2145	43	26
14.4167	-1.94551	14.4167	5.80786	14.4167	22.0836	14.4167	55.3144	14.45	48.788	14.4167	37.4624	14.4167	0.446551	14.4167	-0.198898	43.25	-1.64655	43.25	47.3437	43.25	96.59	43.25	88.5868	43.25	61.306	43.25	36.2019	43.25	25.9906
14.5	-1.94597	14.5	5.81231	14.5	22.0808	14.5	55.3969	14.5333	49.0484	14.5	37.6466	14.5	0.467484	14.5	-0.199081	43.5	-1.65056	43.5	47.5539	43.5	97.0285	43.5	88.9054	43.5	61.3092	43.5	36.1925	43.5	25.9874
14.5833	-1.94609	14.5833	5.81606	14.5833	22.0772	14.5833	55.4667	14.6167	49.2999	14.5833	37.8308	14.5833	0.488418	14.5833	-0.199264	43.75	-1.66088	43.75	47.7609	43.75	97.4764	43.75	89.2209	43.75	61.3092	43.75	36.1861	43.75	25.9842
14.6667	-1.9462	14.6667	5.81947	14.6667	22.0725	14.6667	55.5244	14.7	49.5449	14.6667	38.0139	14.6667	0.509351	14.6667	-0.199097	44	-1.6649	44	47.9773	44	97.9117	44	89.5363	44	61.3155	44	36.183	44	25.9779
14.75	-1.94632	14.75	5.82287	14.75	22.0676	14.75	55.5711	14.7833	49.7838	14.75	38.1963	14.75	0.531336	14.75	-0.198579	44.25	-1.67206	44.25	48.1843	44.25	98.3502	44.25	89.8486	44.25	61.3155	44.25	36.1767	44.25	25.9716
14.8333	-1.94678	14.8333	5.82557	14.8333	22.0643	14.8333	55.6088	14.8667	50.0175	14.8333	38.3788	14.8333	0.55332	14.8333	-0.198412	44.5	-1.67923	44.5	48.385	44.5	98.7698	44.5	90.1515	44.5	61.3092	44.5	36.1641	44.5	25.9685
14.9167	-1.94654	14.9167	5.82827	14.9167	22.0611	14.9167	55.6376	14.95	50.2495	14.9167	38.5605	14.9167	0.576006	14.9167	-0.197894	44.75	-1.68324	44.75	48.6015	44.75	99.202	44.75	90.4512	44.75	61.3092	44.75	36.1546	44.75	25.9716
15	-1.94596	15	5.82992	15	22.0586	15	55.6595	15.0333	50.4825	15	38.7415	15	0.599393	15	-0.197026	45	-1.68725	45	48.8116	45	99.6278	45	90.754	45	61.3029	45	36.1483	45	25.959
15.0833	-1.94572	15.0833	5.83157	15.0833	22.0557	15.0833	55.674	15.1167	50.719	15.0833	38.9218	15.0833	0.622429	15.0833	-0.196859	45.25	-1.69126	45.25	49.0155	45.25	100.057	45.25	91.0568	45.25	61.2966	45.25	36.1262	45.25	25.9495
15.1667	-1.94549	15.1667	5.83427	15.1667	22.0528	15.1667	55.6833	15.2	50.9604	15.1667	39.1018	15.1667	0.645466	15.1667	-0.197042	45.5	-1.70473	45.5	49.2161	45.5	100.483	45.5	91.3502	45.5	61.2903	45.5	36.1231	45.5	25.9369
15.25	-1.94455	15.25	5.83662	15.25	22.0499	15.25	55.6887	15.2833	51.2074	15.25	39.2814	15.25	0.668152	15.25	-0.196174	45.75	-1.70874	45.75	49.42	45.75	100.902	45.75	91.6467	45.75	61.284	45.75	36.1167	45.75	25.9306
15.3333	-1.94361	15.3333	5.83967	15.3333	22.0467	15.3333	55.6916	15.3667	51.4586	15.3333	39.4596	15.3333	0.691889	15.3333	-0.195656	46	-1.71591	46	49.6207	46	101.334	46	91.9433	46	61.2808	46	36.1073	46	25.9212
15.4167	-1.94232	15.4167	5.84132	15.4167	22.0434	15.4167	55.6942	15.45	51.7116	15.4167	39.6385	15.4167	0.715977	15.4167	-0.195489	46.25	-1.72307	46.25	49.8277	46.25	101.76	46.25	92.2367	46.25	61.2776	46.25	36.0978	46.25	25.9117
15.5	-1.94139	15.5	5.84227	15.5	22.0402	15.5	55.6957	15.5333	51.9671	15.5	39.8164	15.5	0.739013	15.5	-0.195321	46.5	-1.73339	46.5	50.0252	46.5	102.192	46.5	92.5237	46.5	61.2682	46.5	36.0852	46.5	25.9054
15.5833	-1.93975	15.5833	5.84427	15.5833	22.0352	15.5833	55.6969	15.6167	52.2207	15.5833	39.9939	15.5833	0.763101	15.5833	-0.195154	46.75	-1.74371	46.75	50.2259	46.75	102.615	46.75	92.8108	46.75	61.2619	46.75	36.0726	46.75	25.8991
15.6667	-1.93846	15.6667	5.84627	15.6667	22.0302	15.6667	55.6981	15.7	52.4688	15.6667	40.1714	15.6667	0.787189	15.6667	-0.195337	47	-1.74773	47	50.4297	47	103.044	47	93.0979	47	61.2619	47	36.0694	47	25.8991
15.75	-1.93788	15.75	5.84756	15.75	22.0245	15.75	55.6989	15.7833	52.7099	15.75	40.3489	15.75	0.812328	15.75	-0.196222	47.25	-1.75489	47.25	50.6304	47.25	103.467	47.25	93.3849	47.25	61.2556	47.25	36.06	47.25	25.8959
15.8333	-1.93694	15.8333	5.84746	15.8333	22.0192	15.8333	55.7005	15.8667	52.9439	15.8333	40.5257	15.8333	0.838519	15.8333	-0.196755	47.5	-1.76206	47.5	50.828	47.5	103.896	47.5	93.6688	47.5	61.2461	47.5	36.0473	47.5	25.8896
15.9167	-1.93565	15.9167	5.84596	15.9167	22.0142	15.9167	55.701	15.95	53.172	15.9167	40.7019	15.9167	0.865061	15.9167	-0.196939	47.75	-1.76291	47.75	51.0255	47.75	104.312	47.75	93.959	47.75	61.2398	47.75	36.0379	47.75	25.8928
16	-1.93436	16	5.8448	16	22.0085	16	55.7018	16.0333	53.3977	16	40.8773	16	0.891952	16	-0.197823	48	-1.77323	48	51.2293	48	104.738	48	94.2303	48	61.2335	48	36.0316	48	25.8896
16.0833	-1.93273	16.0833	5.844	16.0833	22.0042	16.0833	55.7033	16.1167	53.6233	16.0833	41.053	16.0833	0.917793	16.0833	-0.198006	48.25	-1.7804	48.25	51.4269	48.25	105.151	48.25	94.5048	48.25	61.2272	48.25	36.0284	48.25	25.8833
16.1667	-1.93144	16.1667	5.84319	16.1667	22.0007	16.1667	55.7038	16.2	53.8524	16.1667	41.2277	16.1667	0.943633	16.1667	-0.198189	48.5	-1.78441	48.5	51.6276	48.5	105.558	48.5	94.7824	48.5	61.2209	48.5	36.019	48.5	25.8707
16.25	-1.9305	16.25	5.84379	16.25	21.9974	16.25	55.7043	16.2833	54.0851	16.25	41.4024	16.25	0.969824	16.25	-0.198723	48.75	-1.78842	48.75	51.8188	48.75	105.969	48.75	95.0474	48.75	61.2114	48.75	36.0095	48.75	25.8644
16.3333	-1.92956	16.3333	5.84404	16.3333	21.9952	16.3333	55.7048	16.3667	54.323	16.3333	41.5772	16.3333	0.995314	16.3333	-0.199257	49	-1.79558	49	52.0163	49	106.372	49	95.3218	49	61.2019	49	36	49	25.8644
16.4167	-1.92863	16.4167	5.84428	16.4167	21.9924	16.4167	55.7042	16.45	54.5672	16.4167	41.7515	16.4167	1.02115	16.4167	-0.198739	49.25	-1.7996	49.25	52.2139	49.25	106.792	49.25	95.5963	49.25	61.2019	49.25	35.9937	49.25	25.8581
16.5	-1.92804	16.5	5.84488	16.5	21.9905	16.5	55.7033	16.5333	54.8163	16.5	41.9259	16.5	1.04559	16.5	-0.198572	49.5	-1.80676	49.5	52.4051	49.5	107.202	49.5	95.8644	49.5	61.1988	49.5	35.9842	49.5	25.8549
16.5833	-1.92851	16.5833	5.84618	16.5833	21.9883	16.5833	55.702	16.6167	55.0693	16.5833	42.1002	16.5833	1.06863	16.5833	-0.199456	49.75	-1.81708	49.75	52.5995	49.75	107.609	49.75	96.1326	49.75	61.1956	49.75	35.9748	49.75	25.8549
16.6667	-1.92897	16.6667	5.84748	16.6667	21.9855	16.6667	55.7015	16.7	55.3247	16.6667	42.2753	16.6667	1.09202	16.6667	-0.200691	50	-1.82109	50	52.8001	50	108.019	50	96.3975	50	61.1925	50	35.9779	50	25.8486
16.75	-1.93014	16.75	5.84773	16.75	21.9833	16.75	55.7002	16.7833	55.5767	16.75	42.4507	16.75	1.1147	16.75	-0.200874	50.25	-1.8251	50.25	52.9914	50.25	108.429	50.25	96.6625	50.25	61.1862	50.25	35.9748	50.25	25.8454
16.8333	-1.932	16.8333	5.84692	16.8333	21.9804	16.8333	55.6989	16.8667	55.8233	16.8333	42.6261	16.8333	1.13739	16.8333	-0.201408	50.5	-1.83227	50.5	53.1858	50.5	108.839	50.5	96.9212	50.5	61.183	50.5	35.9653	50.5	25.8518
16.9167	-1.93352	16.9167	5.84647	16.9167	21.9775	16.9167	55.6973	16.95	56.0637	16.9167	42.8019	16.9167	1.15937	16.9167	-0.201241	50.75	-1.83628	50.75	53.3864	50.75	109.24	50.75	97.1799	50.75	61.1798	50.75	35.9622	50.75	25.8518
17	-1.93469	17	5.84672	17	21.9746	17	55.6947	17.0333	56.2953	17	42.9769	17	1.18136	17	-0.201074	51	-1.84344	51	53.5808	51	109.644	51	97.4291	51	61.1767	51	35.9653	51	25.8486
17.0833	-1.93585	17.0833	5.84766	17.0833	21.971	17.0833	55.6909	17.1167	56.5209	17.0833	43.1516	17.0833	1.20299	17.0833	-0.200556	51.25	-1.84745	51.25	53.772	51.25	110.038	51.25	97.6878	51.25	61.1704	51.25	35.9653	51.25	25.8454
17.1667	-1.93702	17.1667	5.84861	17.1667	21.9678	17.1667	55.6869	17.2	56.7424	17.1667	43.326	17.1667	1.22287	17.1667	-0.200389	51.5	-1.85462	51.5	53.9727	51.5	110.432	51.5	97.937	51.5	61.1735	51.5	35.9622	51.5	25.8391
17.25	-1.93854	17.25	5.84991	17.25	21.9642	17.25	55.6828	17.2833	56.9624	17.25	43.4993	17.25	1.2424	17.25	-0.200221	51.75	-1.86494	51.75	54.1608	51.75	110.83	51.75	98.183	51.75	61.1641	51.75	35.9559	51.75	25.8297
17.3333	-1.93865	17.3333	5.85191	17.3333	21.9606	17.3333	55.6784	17.3667	57.1824	17.3333	43.6719	17.3333	1.26194	17.3333	-0.199003	52	-1.87841	52	54.3489	52	111.227	52	98.4291	52	61.1578	52	35.9495	52	25.8265
17.4167	-1.93911	17.4167	5.85461	17.4167	21.9578	17.4167	55.6736	17.45	57.4042	17.4167	43.8442	17.4167	1.28042	17.4167	-0.198134	52.25	-1.88243	52.25	54.5464	52.25	111.625	52.25	98.672	52.25	61.1578	52.25	35.9464	52.25	25.8202
17.5	-1.93993	17.5	5.85906	17.5	21.9545	17.5	55.6695	17.5333	57.6309	17.5	44.0157	17.5	1.2989	17.5	-0.197266	52.5	-1.88328	52.5	54.7439	52.5	112.025	52.5	98.9117	52.5	61.1546	52.5	35.9464	52.5	25.8107
17.5833	-1.94075	17.5833	5.86387	17.5833	21.9516	17.5833	55.6644	17.6167	57.8618	17.5833	44.1869	17.5833	1.31667	17.5833	-0.195697	52.75	-1.88729	52.75	54.9257	52.75	112.413	52.75	99.1546	52.75	61.1546	52.75	35.9369	52.75	25.8076
17.6667	-1.94226	17.6667	5.86867	17.6667	21.9484	17.6667	55.6593	17.7	58.0976	17.6667	44.3574	17.6667	1.3341	17.6667	-0.194829	53	-1.8913	53	55.1138	53	112.811	53	99.3912	53	61.1483	53	35.9275	53	25.7981
17.75	-1.94413	17.75	5.87313	17.75	21.9452	17.75	55.6549	17.7833	58.3383	17.75	44.5283	17.75	1.35083	17.75	-0.19361	53.25	-1.89531	53.25	55.2955	53.25	113.208	53.25	99.6184	53.25	61.142	53.25	35.918	53.25	25.7981
17.8333	-1.9453	17.8333	5.87653	17.8333	21.9423	17.8333	55.6505	17.8667	58.5818	17.8333	44.6991	17.8333	1.36791	17.8333	-0.192391	53.5	-1.89933	53.5	55.4836	53.5	113.606	53.5	99.8518	53.5	61.142	53.5	35.9117	53.5	25.7918
17.9167	-1.94786	17.9167	5.87993	17.9167	21.9387	17.9167	55.6464	17.95	58.8264	17.9167	44.87	17.9167	1.38534	17.9167	-0.191873	53.75	-1.90334	53.75	55.678	53.75	114.01	53.75	100.076	53.75	61.1451	53.75	35.9085	53.75	25.7824
18	-1.94938	18	5.88368	18	21.9351	18	55.642	18.0333	59.0689	18	45.0402	18	1.40276	18	-0.191356	54	-1.91366	54	55.8629	54	114.401	54	100.293	54	61.1388	54	35.9022	54	25.776
18.0833	-1.9516	18.0833	5.88708	18.0833	21.9315	18.0833	55.6382	18.1167	59.3061	18.0833	45.2107	18.0833	1.42089	18.0833	-0.190838	54.25	-1.91451	54.25	56.0573	54.25	114.789	54.25	100.517	54.25	61.1357	54.25	35.8991	54.25	25.7666
18.1667	-1.95347	18.1667	5.89048	18.1667	21.928	18.1667	55.6349	18.2	59.5359	18.1667	45.3808	18.1667	1.43937	18.1667	-0.18997	54.5	-1.91852	54.5	56.2485	54.5	115.189	54.5	100.738	54.5	61.1357	54.5	35.8959	54.5	25.7603
18.25	-1.95498	18.25	5.89354	18.25	21.9254	18.25	55.6312	18.2833	59.7577	18.25	45.5499	18.25	1.45785	18.25	-0.189452	54.75	-1.92569	54.75	56.4334	54.75	115.577	54.75	100.962	54.75	61.1325	54.75	35.8896	54.75	25.7571
18.3333	-1.95615	18.3333	5.89694	18.3333	21.9232	18.3333	55.6281	18.3667	59.976	18.3333	45.718	18.3333	1.47703	18.3333	-0.189986	55	-1.92654	55	56.6215	55	115.969	55	101.183	55	61.1325	55	35.8896	55	25.754
18.4167	-1.95766	18.4167	5.90139	18.4167	21.9214	18.4167	55.6251	18.45	60.1915	18.4167	45.885	18.4167	1.49621	18.4167	-0.190519	55.25	-1.93056	55.25	56.8032	55.25	116.357	55.25	101.398	55.25	61.1262	55.25	35.8896	55.25	25.735
18.5	-1.95918	18.5	5.90584	18.5	21.9206	18.5	55.6224	18.5333	60.4069	18.5	46.0513	18.5	1.51574	18.5	-0.190703	55.5	-1.93457	55.5	56.9882	55.5	116.738	55.5	101.615	55.5	61.1294	55.5	35.8865	55.5	25.7287
18.5833	-1.96175	18.5833	5.9103	18.5833	21.9201	18.5833	55.6194	18.6167	60.6242	18.5833	46.2172	18.5833	1.53457	18.5833	-0.190535	55.75	-1.93542	55.75	57.1762	55.75	117.126	55.75	101.83	55.75	61.1262	55.75	35.877	55.75	25.7256
18.6667	-1.96362	18.6667	5.91405	18.6667	21.9197	18.6667	55.6168	18.7	60.8439	18.6667	46.3825	18.6667	1.55411	18.6667	-0.190719	56	-1.94259	56	57.3706	56	117.508	56	102.032	56	61.1262	56	35.8707	56	25.7224
18.75	-1.96583	18.75	5.91675	18.75	21.9188	18.75	55.6141	18.7833	61.0684	18.75	46.5477	18.75	1.57399	18.75	-0.190902	56.25	-1.94344	56.25	57.5524	56.25	117.902	56.25	102.237	56.25	61.1262	56.25	35.8675	56.25	25.7256
18.8333	-1.96735	18.8333	5.9191	18.8333	21.9197	18.8333	55.6107	18.8667	61.3	18.8333	46.7126	18.8333	1.59352	18.8333	-0.191085	56.5	-1.94746	56.5	57.7373	56.5	118.287	56.5	102.439	56.5	61.1294	56.5	35.8707	56.5	25.7256
18.9167	-1.96922	18.9167	5.92145	18.9167	21.9207	18.9167	55.6077	18.95	61.5386	18.9167	46.8771	18.9167	1.6127	18.9167	-0.190918	56.75	-1.94516	56.75	57.9254	56.75	118.669	56.75	102.64	56.75	61.1294	56.75	35.8738	56.75	25.7224
19	-1.97073	19	5.9231	19	21.922	19	55.605	19.0333	61.7829	19	47.042	19	1.63083	19	-0.190751	57	-1.94917	57	58.1071	57	119.044	57	102.836	57	61.1262	57	35.8675	57	25.7256
19.0833	-1.97155	19.0833	5.9244	19.0833	21.9252	19.0833	55.602	19.1167	62.0288	19.0833	47.2069	19.0833	1.64896	19.0833	-0.191284	57.25	-1.95949	57.25	58.2889	57.25	119.423	57.25	103.032	57.25	61.1231	57.25	35.8612	57.25	25.7224
19.1667	-1.97201	19.1667	5.925	19.1667	21.9299	19.1667	55.5994	19.2	62.2755	19.1667	47.3715	19.1667	1.66709	19.1667	-0.191818	57.5	-1.96665	57.5	58.477	57.5	119.798	57.5	103.224	57.5	61.1136	57.5	35.8612	57.5	25.7161
19.25	-1.97248	19.25	5.92489	19.25	21.9339	19.25	55.5963	19.2833	62.5197	19.25	47.5357	19.25	1.68557	19.25	-0.192352	57.75	-1.97066	57.75	58.665	57.75	120.17	57.75	103.41	57.75	61.1104	57.75	35.8581	57.75	25.7161
19.3333	-1.97189	19.3333	5.92479	19.3333	21.9406	19.3333	55.5933	19.3667	62.7576	19.3333	47.6988	19.3333	1.70405	19.3333	-0.193236	58	-1.97783	58	58.8531	58	120.552	58	103.599	58	61.1073	58	35.8581	58	25.7129
19.4167	-1.97096	19.4167	5.92539	19.4167	21.9338	19.4167	55.5906	19.45	62.9878	19.4167	47.8609	19.4167	1.72148	19.4167	-0.19377	58.25	-1.98815	58.25	59.0317	58.25	120.921	58.25	103.779	58.25	61.0947	58.25	35.8518	58.25	25.7098
19.5	-1.96897	19.5	5.92669	19.42	21.9338	19.5	55.588	19.5333	63.2096	19.5	48.0219	19.5	1.73855	19.5	-0.193603	58.5	-1.99216	58.5	59.2135	58.5	121.293	58.5	103.969	58.5	61.0884	58.5	35.8518	58.5	25.7066
19.5833	-1.96768	19.5833	5.92763	60	21.9338	19.5833	55.586	19.6167	63.4247	19.5833	48.1826	19.5833	1.75458	19.5833	-0.193436	58.75	-1.99617	58.75	59.3952	58.75	121.669	58.75	104.151	58.75	61.0884	58.75	35.8518	58.75	25.7035
19.6667	-1.96604	19.6667	5.92868			19.6667	55.5833	19.7	63.6367	19.6667	48.3412	19.6667	1.7699	19.6667	-0.192918	59	-2.00018	59	59.5738	59	122.057	59	104.334	59	61.0915	59	35.8518	59	25.7035
19.75	-1.9644	19.75	5.92963			19.75	55.5803	19.7833	63.8473	19.75	48.4988	19.75	1.78593	19.75	-0.19205	59.25	-2.00735	59.25	59.7493	59.25	122.413	59.25	104.505	59.25	61.0789	59.25	35.8486	59.25	25.6972
19.8333	-1.96347	19.8333	5.93093			19.8333	55.5773	19.8667	64.0592	19.8333	48.6556	19.8333	1.8009	19.8333	-0.189429	59.5	-2.01136	59.5	59.9279	59.5	122.782	59.5	104.666	59.5	61.0726	59.5	35.8423	59.5	25.694
19.9167	-1.96253	19.9167	5.92907			19.9167	55.5743	19.95	64.273	19.9167	48.8128	19.9167	1.81588	19.9167	-0.187158	59.75	-2.02168	59.75	60.1128	59.75	123.161	59.75	104.83	59.75	61.0631	59.75	35.836	59.75	25.6877
20	-1.96089	20	5.92843			20	55.5713	20.0333	64.4909	20	48.9693	20	1.83015	20	-0.185239	60	-2.02253	60	60.3009	60	123.536	60	105	60	61.0631	60	35.8391	60	25.6972
20.0833	-1.95995	20.0833	5.92737			20.0833	55.5682	20.1167	64.7151	20.0833	49.1247	20.0833	1.84408	20.0833	-0.18402	60.25	-2.0297	60.25	60.4732	60.25	123.912	60.25	105.158	60.25	61.0537	60.25	35.836	60.25	25.694
20.1667	-1.95902	20.1667	5.9283			20.1667	55.5656	20.2	64.9457	20.1667	49.2798	20.1667	1.85765	20.1667	-0.182451	60.5	-2.03686	60.5	60.6455	60.5	124.275	60.5	105.322	60.5	61.0442	60.5	35.8328	60.5	25.6909
20.25	-1.95878	20.25	5.92864			20.25	55.5629	20.2833	65.1815	20.25	49.4352	20.25	1.87017	20.25	-0.180881	60.75	-2.04403	60.75	60.8178	60.75	124.644	60.75	105.486	60.75	61.0379	60.75	35.8328	60.75	25.6814
20.3333	-1.95855	20.3333	5.92875			20.3333	55.5602	20.3667	65.4204	20.3333	49.5899	20.3333	1.88269	20.3333	-0.179663	61	-2.04804	61	60.9932	61	125.006	61	105.64	61	61.0221	61	35.8297	61	25.6751
20.4167	-1.95866	20.4167	5.93223			20.4167	55.5579	20.45	65.6597	20.4167	49.7447	20.4167	1.89556	20.4167	-0.178794	61.25	-2.0489	61.25	61.1687	61.25	125.369	61.25	105.795	61.25	61.0127	61.25	35.8202	61.25	25.6719
20.5	-1.95983	20.5	5.93115			20.5	55.5553	20.5333	65.8963	20.5	49.899	20.5	1.90773	20.5	-0.178277	61.5	-2.05291	61.5	61.3504	61.5	125.732	61.5	105.94	61.5	61.0095	61.5	35.8171	61.5	25.6688
20.5833	-1.96064	20.5833	5.92464			20.5833	55.5529	20.6167	66.1264	20.5833	50.0531	20.5833	1.9206	20.5833	-0.178109	61.75	-2.06007	61.75	61.5259	61.75	126.101	61.75	106.085	61.75	60.9969	61.75	35.8139	61.75	25.6593
20.6667	-1.96146	20.6667	5.89054			20.6667	55.5503	20.7	66.3496	20.6667	50.206	20.6667	1.93207	20.6667	-0.177241	62	-2.06408	62	61.695	62	126.47	62	106.23	62	60.9906	62	35.8139	62	25.653
20.75	-1.96297	20.67	5.89054			20.75	55.5476	20.7833	66.5644	20.75	50.3587	20.75	1.94354	20.75	-0.175672	62.25	-2.0681	62.25	61.8705	62.25	126.83	62.25	106.382	62.25	60.9874	62.25	35.8044	62.25	25.653
20.8333	-1.96344	60	5.89054			20.8333	55.5449	20.8667	66.7722	20.8333	50.5113	20.8333	1.95431	20.8333	-0.173752	62.5	-2.07211	62.5	62.0396	62.5	127.193	62.5	106.527	62.5	60.9843	62.5	35.8107	62.5	25.6467
20.9167	-1.96425					20.9167	55.5419	20.95	66.9768	20.9167	50.6639	20.9167	1.96473	20.9167	-0.171832	62.75	-2.07612	62.75	62.2119	62.75	127.549	62.75	106.663	62.75	60.9811	62.75	35.8107	62.75	25.6404
21	-1.96542					21	55.5382	21.0333	67.1803	21	50.8166	21	1.97515	21	-0.169912	63	-2.07382	63	62.3937	63	127.915	63	106.804	63	60.9906	63	35.8171	63	25.6435
21.0833	-1.96694					21.0833	55.5338	21.1167	67.3842	21.0833	50.9692	21.0833	1.98557	21.0833	-0.167993	63.25	-2.07783	63.25	62.5628	63.25	128.268	63.25	106.937	63.25	60.9906	63.25	35.8139	63.25	25.6404
21.1667	-1.96845					21.1667	55.5297	21.2	67.5906	21.1667	51.1222	21.1667	1.99563	21.1667	-0.166423	63.5	-2.07553	63.5	62.7383	63.5	128.631	63.5	107.073	63.5	60.9843	63.5	35.8139	63.5	25.6404
21.25	-1.96892					21.25	55.5267	21.2833	67.8022	21.25	51.2755	21.25	2.0057	21.25	-0.165205	63.75	-2.08585	63.75	62.9043	63.75	128.978	63.75	107.196	63.75	60.9653	63.75	35.8107	63.75	25.6309
21.3333	-1.96973					21.3333	55.5237	21.3667	68.0209	21.3333	51.4285	21.3333	2.01507	21.3333	-0.163986	64	-2.08355	64	63.0766	64	129.35	64	107.325	64	60.9685	64	35.8139	64	25.6341
21.4167	-1.9698					21.4167	55.521	21.45	68.2458	21.4167	51.5807	21.4167	2.02549	21.4167	-0.163468	64.25	-2.08756	64.25	63.2552	64.25	129.71	64.25	107.461	64.25	60.9653	64.25	35.8202	64.25	25.6341
21.5	-1.97068					21.5	55.5183	21.5333	68.4756	21.5	51.733	21.5	2.03485	21.5	-0.1626	64.5	-2.09473	64.5	63.4211	64.5	130.044	64.5	107.577	64.5	60.9653	64.5	35.8139	64.5	25.6309
21.5833	-1.9722					21.5833	55.516	21.6167	68.7093	21.5833	51.8857	21.5833	2.04457	21.5833	-0.161732	64.75	-2.10505	64.75	63.584	64.75	130.394	64.75	107.697	64.75	60.959	64.75	35.8076	64.75	25.6183
21.6667	-1.97302					21.6667	55.5137	21.7	68.9423	21.6667	52.0383	21.6667	2.05464	21.6667	-0.160863	65	-2.11221	65	63.7531	65	130.745	65	107.811	65	60.9496	65	35.795	65	25.6152
21.75	-1.97264					21.75	55.5128	21.7833	69.1711	21.75	52.1902	21.75	2.06541	21.75	-0.161047	65.25	-2.11622	65.25	63.9254	65.25	131.098	65.25	107.918	65.25	60.9496	65.25	35.7918	65.25	25.6088
21.8333	-1.97201					21.8333	55.5126	21.8667	69.3936	21.8333	52.3418	21.8333	2.07652	21.8333	-0.160879	65.5	-2.11708	65.5	64.0946	65.5	131.445	65.5	108.028	65.5	60.9464	65.5	35.7855	65.5	25.612
21.9167	-1.97					21.9167	55.512	21.95	69.6073	21.9167	52.4927	21.9167	2.08799	21.9167	-0.160011	65.75	-2.12425	65.75	64.2669	65.75	131.795	65.75	108.145	65.75	60.9496	65.75	35.7824	65.75	25.6088
22	-1.96887					22	55.5104	22.0333	69.8123	22	52.6428	22	2.09911	22	-0.158091	66	-2.13457	66	64.4297	66	132.142	66	108.249	66	60.9464	66	35.7792	66	25.6025
22.0833	-1.96995					22.0833	55.5081	22.1167	70.0106	22.0833	52.793	22.0833	2.11023	22.0833	-0.156873	66.25	-2.13858	66.25	64.5957	66.25	132.499	66.25	108.36	66.25	60.9433	66.25	35.7697	66.25	25.5994
22.1667	-1.97133					22.1667	55.505	22.2	70.2054	22.1667	52.9435	22.1667	2.121	22.1667	-0.155654	66.5	-2.14259	66.5	64.7617	66.5	132.839	66.5	108.464	66.5	60.9433	66.5	35.7697	66.5	25.5994
22.25	-1.97472					22.25	55.502	22.2833	70.4005	22.25	53.0941	22.25	2.13282	22.25	-0.155136	66.75	-2.14975	66.75	64.9308	66.75	133.174	66.75	108.558	66.75	60.9401	66.75	35.7666	66.75	25.5994
22.3333	-1.98218					22.3333	55.4994	22.3667	70.5978	22.3333	53.2442	22.3333	2.14464	22.3333	-0.154969	67	-2.14746	67	65.0968	67	133.527	67	108.656	67	60.9401	67	35.776	67	25.5962
22.4167	-1.98174					22.4167	55.4967	22.45	70.8017	22.4167	53.3941	22.4167	2.15681	22.4167	-0.154451	67.25	-2.15147	67.25	65.2691	67.25	133.871	67.25	108.751	67.25	60.9338	67.25	35.7697	67.25	25.5899
22.42	-1.98174					22.5	55.4937	22.5333	71.0151	22.5	53.5432	22.5	2.16898	22.5	-0.153232	67.5	-2.15863	67.5	65.4288	67.5	134.215	67.5	108.842	67.5	60.9275	67.5	35.7634	67.5	25.5868
60	-1.98174					22.5833	55.4903	22.6167	71.2355	22.5833	53.6916	22.5833	2.1808	22.5833	-0.152364	67.75	-2.16264	67.75	65.5916	67.75	134.558	67.75	108.931	67.75	60.9117	67.75	35.754	67.75	25.5773
						22.6667	55.4873	22.7	71.4621	22.6667	53.8393	22.6667	2.19227	22.6667	-0.151846	68	-2.16981	68	65.7544	68	134.893	68	109.01	68	60.9022	68	35.754	68	25.5773
						22.75	55.4843	22.7833	71.6955	22.75	53.9867	22.75	2.20409	22.75	-0.15203	68.25	-2.17697	68.25	65.9236	68.25	135.23	68.25	109.092	68.25	60.8991	68.25	35.7508	68.25	25.571
						22.8333	55.4809	22.8667	71.9331	22.8333	54.1334	22.8333	2.21556	22.8333	-0.152213	68.5	-2.17783	68.5	66.0896	68.5	135.568	68.5	109.167	68.5	60.8991	68.5	35.7477	68.5	25.571
						22.9167	55.4772	22.95	72.1675	22.9167	54.2797	22.9167	2.22668	22.9167	-0.152046	68.75	-2.18499	68.75	66.2524	68.75	135.909	68.75	109.246	68.75	60.8959	68.75	35.7413	68.75	25.5647
						23	55.4735	23.0333	72.3952	23	54.426	23	2.2371	23	-0.152229	69	-2.18901	69	66.4121	69	136.24	69	109.319	69	60.8896	69	35.735	69	25.5552
						23.0833	55.4694	23.1167	72.6149	23.0833	54.5713	23.0833	2.24752	23.0833	-0.152062	69.25	-2.18986	69.25	66.5718	69.25	136.584	69.25	109.391	69.25	60.8833	69.25	35.7287	69.25	25.5521
						23.1667	55.465	23.2	72.8223	23.1667	54.7158	23.1667	2.25723	23.1667	-0.151894	69.5	-2.18756	69.5	66.7346	69.5	136.921	69.5	109.454	69.5	60.8833	69.5	35.7193	69.5	25.5489
						23.25	55.4602	23.2833	73.0181	23.25	54.86	23.25	2.26625	23.25	-0.151727	69.75	-2.18842	69.75	66.8911	69.75	137.259	69.75	109.517	69.75	60.877	69.75	35.7193	69.75	25.5426
						23.3333	55.4547	23.3667	73.2087	23.3333	55.0036	23.3333	2.27456	23.3333	-0.151209	70	-2.19558	70	67.054	70	137.593	70	109.581	70	60.8707	70	35.713	70	25.5394
						23.4167	55.4493	23.45	73.3965	23.4167	55.1471	23.4167	2.28218	23.4167	-0.150341	70.25	-2.20275	70.25	67.2168	70.25	137.931	70.25	109.64	70.25	60.8612	70.25	35.7098	70.25	25.5363
						23.5	55.4434	23.5333	73.5832	23.5	55.2902	23.5	2.28944	23.5	-0.149473	70.5	-2.20676	70.5	67.3765	70.5	138.252	70.5	109.694	70.5	60.8486	70.5	35.7098	70.5	25.53
						23.5833	55.438	23.6167	73.77	23.5833	55.4334	23.5833	2.29635	23.5833	-0.148605	70.75	-2.21077	70.75	67.5361	70.75	138.584	70.75	109.745	70.75	60.8392	70.75	35.7035	70.75	25.5237
						23.6667	55.4339	23.7	73.9637	23.6667	55.5762	23.6667	2.30257	23.6667	-0.147386	71	-2.21478	71	67.6927	71	138.909	71	109.786	71	60.8297	71	35.7035	71	25.5237
						23.75	55.4302	23.7833	74.1652	23.75	55.7176	23.75	2.30843	23.75	-0.145817	71.25	-2.21879	71.25	67.8587	71.25	139.246	71.25	109.836	71.25	60.8234	71.25	35.694	71.25	25.5174
						23.8333	55.4264	23.8667	74.3733	23.8333	55.8587	23.8333	2.31394	23.8333	-0.144247	71.5	-2.21965	71.5	68.0152	71.5	139.581	71.5	109.883	71.5	60.8171	71.5	35.6877	71.5	25.5142
						23.9167	55.4224	23.95	74.5874	23.9167	55.9994	23.9167	2.31875	23.9167	-0.143028	71.75	-2.22366	71.75	68.178	71.75	139.912	71.75	109.918	71.75	60.8076	71.75	35.6783	71.75	25.5142
						24	55.4183	24.0333	74.8032	24	56.1394	24	2.32321	24	-0.14216	72	-2.23083	72	68.3314	72	140.256	72	109.956	72	60.8045	72	35.6719	72	25.5142
						24.0833	55.4146	24.1167	75.0173	24.0833	56.2794	24.0833	2.32802	24.0833	-0.141993	72.25	-2.23484	72.25	68.5037	72.25	140.587	72.25	109.997	72.25	60.7981	72.25	35.6751	72.25	25.5142
						24.1667	55.4109	24.2	75.2292	24.1667	56.4191	24.1667	2.33318	24.1667	-0.142527	72.5	-2.23885	72.5	68.6602	72.5	140.912	72.5	110.032	72.5	60.8013	72.5	35.6719	72.5	25.5111
						24.25	55.4075	24.2833	75.4359	24.25	56.5587	24.25	2.33799	24.25	-0.14271	72.75	-2.2397	72.75	68.823	72.75	141.246	72.75	110.066	72.75	60.7981	72.75	35.6625	72.75	25.5047
						24.3333	55.4045	24.3667	75.6325	24.3333	56.6973	24.3333	2.3428	24.3333	-0.142893	73	-2.24056	73	68.9796	73	141.577	73	110.095	73	60.7918	73	35.6625	73	25.5047
						24.4167	55.4008	24.45	75.8175	24.4167	56.8352	24.4167	2.34866	24.4167	-0.143077	73.25	-2.24457	73.25	69.1392	73.25	141.905	73.25	110.12	73.25	60.7824	73.25	35.6593	73.25	25.4984
						24.5	55.3974	24.5333	75.9975	24.5	56.9728	24.5	2.35452	24.5	-0.143961	73.5	-2.25174	73.5	69.2958	73.5	142.221	73.5	110.142	73.5	60.7761	73.5	35.6562	73.5	25.4921
						24.5833	55.3944	24.6167	76.1745	24.5833	57.1104	24.5833	2.35968	24.5833	-0.144845	73.75	-2.25575	73.75	69.4491	73.75	142.549	73.75	110.155	73.75	60.7729	73.75	35.6499	73.75	25.4921
						24.6667	55.3921	24.7	76.3503	24.6667	57.2472	24.6667	2.36554	24.6667	-0.14608	74	-2.25976	74	69.6025	74	142.874	74	110.177	74	60.7698	74	35.6467	74	25.4858
						24.75	55.3897	24.7833	76.5301	24.75	57.3841	24.75	2.3714	24.75	-0.147665	74.25	-2.26692	74.25	69.7653	74.25	143.199	74.25	110.199	74.25	60.7634	74.25	35.6467	74.25	25.4858
						24.8333	55.3878	24.8667	76.7157	24.8333	57.5209	24.8333	2.37691	24.8333	-0.149251	74.5	-2.27093	74.5	69.9282	74.5	143.511	74.5	110.215	74.5	60.7634	74.5	35.6467	74.5	25.4827
						24.9167	55.3851	24.95	76.9067	24.9167	57.6578	24.9167	2.38208	24.9167	-0.150836	74.75	-2.27495	74.75	70.091	74.75	143.827	74.75	110.224	74.75	60.754	74.75	35.6499	74.75	25.4795
						25	55.3824	25.0333	77.1036	25	57.7936	25	2.38759	25	-0.153122	75	-2.2758	75	70.2412	75	144.148	75	110.227	75	60.7477	75	35.6467	75	25.47
						25.0833	55.3808	25.1167	77.3096	25.0833	57.9294	25.0833	2.3931	25.0833	-0.155759	75.25	-2.27666	75.25	70.3978	75.25	144.486	75.25	110.24	75.25	60.7477	75.25	35.6436	75.25	25.4669
						25.1667	55.3799	25.2	77.523	25.1667	58.0648	25.1667	2.39861	25.1667	-0.158746	75.5	-2.28067	75.5	70.5606	75.5	144.811	75.5	110.256	75.5	60.7477	75.5	35.6404	75.5	25.4669
						25.25	55.3786	25.2833	77.7374	25.25	58.2003	25.25	2.40482	25.25	-0.161383	75.75	-2.28783	75.75	70.7171	75.75	145.129	75.75	110.268	75.75	60.7445	75.75	35.6309	75.75	25.4543
						25.3333	55.377	25.3667	77.9518	25.3333	58.3354	25.3333	2.41243	25.3333	-0.16402	76	-2.29184	76	70.8673	76	145.451	76	110.271	76	60.7414	76	35.6341	76	25.4543
						25.4167	55.3751	25.45	78.1645	25.4167	58.4705	25.4167	2.4197	25.4167	-0.165956	76.25	-2.29586	76.25	71.027	76.25	145.767	76.25	110.278	76.25	60.7382	76.25	35.6341	76.25	25.4511
						25.5	55.3731	25.5333	78.3722	25.5	58.6052	25.5	2.42731	25.5	-0.167541	76.5	-2.30302	76.5	71.1835	76.5	146.079	76.5	110.284	76.5	60.7351	76.5	35.6341	76.5	25.4448
						25.5833	55.3711	25.6167	78.5723	25.5833	58.7393	25.5833	2.43493	25.5833	-0.168776	76.75	-2.31019	76.75	71.3464	76.75	146.382	76.75	110.287	76.75	60.7351	76.75	35.6309	76.75	25.4385
						25.6667	55.3699	25.7	78.7629	25.6667	58.8723	25.6667	2.44289	25.6667	-0.168959	77	-2.3142	77	71.4871	77	146.685	77	110.293	77	60.7319	77	35.6246	77	25.429
						25.75	55.3686	25.7833	78.9461	25.75	59.0056	25.75	2.4505	25.75	-0.168441	77.25	-2.31821	77.25	71.6468	77.25	147.003	77.25	110.3	77.25	60.7256	77.25	35.6183	77.25	25.429
						25.8333	55.3666	25.8667	79.1248	25.8333	59.1393	25.8333	2.45812	25.8333	-0.167573	77.5	-2.32222	77.5	71.7939	77.5	147.316	77.5	110.3	77.5	60.7193	77.5	35.6183	77.5	25.429
						25.9167	55.3643	25.95	79.3021	25.9167	59.2727	25.9167	2.46503	25.9167	-0.166705	77.75	-2.32938	77.75	71.9441	77.75	147.637	77.75	110.303	77.75	60.713	77.75	35.6089	77.75	25.4227
						26	55.3616	26.0333	79.4779	26	59.406	26	2.47124	26	-0.166187	78	-2.33339	78	72.1006	78	147.953	78	110.309	78	60.7098	78	35.5994	78	25.4227
						26.0833	55.359	26.1167	79.6531	26.0833	59.539	26.0833	2.47745	26.0833	-0.16602	78.25	-2.33741	78.25	72.254	78.25	148.259	78.25	110.306	78.25	60.7035	78.25	35.5962	78.25	25.4196
						26.1667	55.3563	26.2	79.8304	26.1667	59.671	26.1667	2.48437	26.1667	-0.166203	78.5	-2.34457	78.5	72.4105	78.5	148.568	78.5	110.316	78.5	60.7035	78.5	35.5931	78.5	25.4133
						26.25	55.3533	26.2833	80.0111	26.25	59.8033	26.25	2.49128	26.25	-0.165685	78.75	-2.34543	78.75	72.5733	78.75	148.89	78.75	110.319	78.75	60.6972	78.75	35.5962	78.75	25.4133
						26.3333	55.3506	26.3667	80.1968	26.3333	59.9356	26.3333	2.49924	26.3333	-0.165168	79	-2.3589	79	72.7204	79	149.196	79	110.316	79	60.6909	79	35.5931	79	25.407
						26.4167	55.3472	26.45	80.3874	26.4167	60.0675	26.4167	2.50686	26.4167	-0.165351	79.25	-2.36291	79.25	72.8737	79.25	149.517	79.25	110.319	79.25	60.6877	79.25	35.5899	79.25	25.4006
						26.5	55.3446	26.5333	80.5801	26.5	60.1984	26.5	2.51517	26.5	-0.165885	79.5	-2.36692	79.5	73.0177	79.5	149.836	79.5	110.325	79.5	60.6846	79.5	35.5805	79.5	25.4006
						26.5833	55.3423	26.6167	80.7735	26.5833	60.3283	26.5833	2.52349	26.5833	-0.165717	79.75	-2.37724	79.75	73.1742	79.75	150.145	79.75	110.338	79.75	60.6846	79.75	35.5773	79.75	25.4006
						26.6667	55.3396	26.7	80.9651	26.6667	60.4578	26.6667	2.5325	26.6667	-0.1652	80	-2.38441	80	73.3244	80	150.448	80	110.338	80	60.6783	80	35.5742	80	25.4006
						26.75	55.3369	26.7833	81.1547	26.75	60.5866	26.75	2.54117	26.75	-0.163981	80.25	-2.38527	80.25	73.4841	80.25	150.745	80.25	110.344	80.25	60.6783	80.25	35.5773	80.25	25.4006
						26.8333	55.3343	26.8667	81.3382	26.8333	60.715	26.8333	2.54878	26.8333	-0.162412	80.5	-2.38612	80.5	73.6311	80.5	151.057	80.5	110.344	80.5	60.672	80.5	35.5773	80.5	25.4006
						26.9167	55.3312	26.95	81.5127	26.9167	60.8434	26.9167	2.5557	26.9167	-0.160141	80.75	-2.39013	80.75	73.7845	80.75	151.353	80.75	110.35	80.75	60.6688	80.75	35.5773	80.75	25.3975
						27	55.3293	27.0333	81.6781	27	60.9708	27	2.56226	27	-0.158572	81	-2.39414	81	73.9347	81	151.653	81	110.347	81	60.6657	81	35.5742	81	25.3943
						27.0833	55.3273	27.1167	81.8361	27.0833	61.0975	27.0833	2.56812	27.0833	-0.156652	81.25	-2.395	81.25	74.0818	81.25	151.956	81.25	110.353	81.25	60.6593	81.25	35.5742	81.25	25.3912
						27.1667	55.326	27.2	81.9888	27.1667	61.2246	27.1667	2.57398	27.1667	-0.154732	81.5	-2.39901	81.5	74.2225	81.5	152.265	81.5	110.36	81.5	60.6499	81.5	35.5678	81.5	25.3912
						27.25	55.3244	27.2833	82.1387	27.25	61.3527	27.25	2.57844	27.25	-0.153163	81.75	-2.39987	81.75	74.3759	81.75	152.577	81.75	110.357	81.75	60.6467	81.75	35.5584	81.75	25.3975
						27.3333	55.3232	27.3667	82.2855	27.3333	61.48	27.3333	2.5829	27.3333	-0.152295	82	-2.40388	82	74.523	82	152.88	82	110.353	82	60.6436	82	35.5584	82	25.3912
						27.4167	55.3222	27.45	82.4302	27.4167	61.6064	27.4167	2.58631	27.4167	-0.151777	82.25	-2.41104	82.25	74.6763	82.25	153.193	82.25	110.36	82.25	60.6467	82.25	35.5552	82.25	25.388
						27.5	55.3213	27.5333	82.5741	27.5	61.7324	27.5	2.59042	27.5	-0.150909	82.5	-2.4119	82.5	74.8297	82.5	153.476	82.5	110.357	82.5	60.6467	82.5	35.5552	82.5	25.3849
						27.5833	55.3208	27.6167	82.7199	27.5833	61.858	27.5833	2.59488	27.5833	-0.14969	82.75	-2.41591	82.75	74.9736	82.75	153.773	82.75	110.36	82.75	60.6499	82.75	35.5552	82.75	25.3817
						27.6667	55.3205	27.7	82.8677	27.6667	61.9837	27.6667	2.59828	27.6667	-0.148822	83	-2.41677	83	75.1207	83	154.076	83	110.366	83	60.6467	83	35.5521	83	25.3786
						27.75	55.32	27.7833	83.0155	27.75	62.1093	27.75	2.60134	27.75	-0.147253	83.25	-2.41762	83.25	75.2583	83.25	154.375	83.25	110.363	83.25	60.6404	83.25	35.5458	83.25	25.3786
						27.8333	55.3191	27.8667	83.1605	27.8333	62.2346	27.8333	2.60405	27.8333	-0.146735	83.5	-2.42479	83.5	75.399	83.5	154.663	83.5	110.366	83.5	60.6373	83.5	35.5363	83.5	25.3786
						27.9167	55.3174	27.95	83.3003	27.9167	62.3588	27.9167	2.60605	27.9167	-0.145867	83.75	-2.42249	83.75	75.5524	83.75	154.956	83.75	110.366	83.75	60.631	83.75	35.5331	83.75	25.3817
						28	55.3162	28.0333	83.4324	28	62.482	28	2.60876	28	-0.144297	84	-2.42335	84	75.7058	84	155.252	84	110.366	84	60.6278	84	35.5363	84	25.3849
						28.0833	55.3139	28.1167	83.5539	28.0833	62.6055	28.0833	2.61147	28.0833	-0.141677	84.25	-2.4242	84.25	75.856	84.25	155.546	84.25	110.372	84.25	60.631	84.25	35.5331	84.25	25.3849
						28.1667	55.3101	28.2	83.6611	28.1667	62.7291	28.1667	2.61488	28.1667	-0.139406	84.5	-2.42506	84.5	75.9999	84.5	155.827	84.5	110.372	84.5	60.6246	84.5	35.5268	84.5	25.3849
						28.25	55.3064	28.2833	83.7521	28.25	62.8526	28.25	2.61688	28.25	-0.137486	84.75	-2.43222	84.75	76.1438	84.75	156.117	84.75	110.369	84.75	60.6246	84.75	35.5205	84.75	25.3754
						28.3333	55.3027	28.3667	83.8267	28.3333	62.9758	28.3333	2.61854	28.3333	-0.136618	85	-2.43939	85	76.2845	85	156.417	85	110.357	85	60.6215	85	35.5174	85	25.3723
						28.4167	55.299	28.45	83.8883	28.4167	63.0986	28.4167	2.62124	28.4167	-0.136451	85.25	-2.44655	85.25	76.4347	85.25	156.697	85.25	110.357	85.25	60.6215	85.25	35.5142	85.25	25.3723
						28.5	55.2956	28.5333	83.9401	28.5	63.2215	28.5	2.6236	28.5	-0.137686	85.5	-2.45372	85.5	76.5755	85.5	156.994	85.5	110.353	85.5	60.6152	85.5	35.5048	85.5	25.3691
						28.5833	55.2919	28.6167	83.9834	28.5833	63.3443	28.5833	2.62596	28.5833	-0.13822	85.75	-2.45458	85.75	76.7226	85.75	157.297	85.75	110.36	85.75	60.612	85.75	35.4953	85.75	25.3659
						28.6667	55.2889	28.7	84.0195	28.6667	63.4675	28.6667	2.62866	28.6667	-0.138753	86	-2.4649	86	76.8665	86	157.581	86	110.357	86	60.612	86	35.489	86	25.3628
						28.75	55.2852	28.7833	84.0499	28.75	63.5907	28.75	2.63137	28.75	-0.139988	86.25	-2.4626	86.25	77.0135	86.25	157.864	86.25	110.347	86.25	60.612	86.25	35.4858	86.25	25.3659
						28.8333	55.2814	28.8667	84.0775	28.8333	63.7131	28.8333	2.63408	28.8333	-0.142625	86.5	-2.46661	86.5	77.1574	86.5	158.139	86.5	110.344	86.5	60.6089	86.5	35.489	86.5	25.3659
						28.9167	55.2788	28.95	84.1068	28.9167	63.8367	28.9167	2.63608	28.9167	-0.144911	86.75	-2.47377	86.75	77.2982	86.75	158.417	86.75	110.344	86.75	60.6026	86.75	35.4827	86.75	25.3659
						29	55.2757	29.0333	84.1372	29	63.9602	29	2.63949	29	-0.147899	87	-2.47778	87	77.4358	87	158.697	87	110.338	87	60.5931	87	35.4795	87	25.3628
						29.0833	55.2724	29.1167	84.168	29.0833	64.0845	29.0833	2.64255	29.0833	-0.150535	87.25	-2.48495	87.25	77.5734	87.25	158.978	87.25	110.334	87.25	60.5868	87.25	35.4732	87.25	25.3628
						29.1667	55.2694	29.2	84.197	29.1667	64.2087	29.1667	2.6442	29.1667	-0.153172	87.5	-2.49212	87.5	77.7141	87.5	159.259	87.5	110.328	87.5	60.5773	87.5	35.4732	87.5	25.3596
						29.25	55.2656	29.2833	84.2228	29.25	64.3326	29.25	2.64621	29.25	-0.154407	87.75	-2.49613	87.75	77.8612	87.75	159.546	87.75	110.328	87.75	60.5805	87.75	35.4701	87.75	25.3628
						29.3333	55.2623	29.3667	84.2459	29.3333	64.4572	29.3333	2.64751	29.3333	-0.155992	88	-2.50329	88	78.0146	88	159.839	88	110.325	88	60.5773	88	35.4669	88	25.3628
						29.4167	55.2586	29.45	84.2651	29.4167	64.5814	29.4167	2.64847	29.4167	-0.157928	88.25	-2.5073	88.25	78.1648	88.25	160.126	88.25	110.316	88.25	60.5773	88.25	35.4732	88.25	25.3596
						29.5	55.2552	29.5333	84.2783	29.5	64.7056	29.5	2.64942	29.5	-0.159163	88.5	-2.51131	88.5	78.3024	88.5	160.407	88.5	110.319	88.5	60.5742	88.5	35.4732	88.5	25.3502
						29.5833	55.2522	29.6167	84.2838	29.5833	64.8302	29.5833	2.65038	29.5833	-0.160398	88.75	-2.51532	88.75	78.44	88.75	160.688	88.75	110.316	88.75	60.5679	88.75	35.4637	88.75	25.3439
						29.6667	55.2491	29.7	84.2816	29.6667	64.9541	29.6667	2.65028	29.6667	-0.161983	89	-2.52564	89	78.5744	89	160.959	89	110.3	89	60.5552	89	35.4669	89	25.3344
						29.75	55.2468	29.7833	84.2759	29.75	65.0783	29.75	2.64948	29.75	-0.163568	89.25	-2.52965	89.25	78.7152	89.25	161.249	89.25	110.293	89.25	60.5584	89.25	35.4669	89.25	25.3312
						29.8333	55.2445	29.8667	84.2678	29.8333	65.2019	29.8333	2.64903	29.8333	-0.165154	89.5	-2.53367	89.5	78.8591	89.5	161.53	89.5	110.287	89.5	60.5521	89.5	35.4669	89.5	25.3376
						29.9167	55.2415	29.95	84.2589	29.9167	65.3254	29.9167	2.64999	29.9167	-0.166739	89.75	-2.53768	89.75	78.9935	89.75	161.814	89.75	110.284	89.75	60.5426	89.75	35.4637	89.75	25.3312
						30	55.2381	30.0333	84.2497	30	65.4486	30	2.65129	30	-0.168324	90	-2.53853	90	79.1343	90	162.082	90	110.287	90	60.5426	90	35.4606	90	25.3281
						30.0833	55.2344	30.1167	84.2398	30.0833	65.5704	30.0833	2.6533	30.0833	-0.169208	90.25	-2.53939	90.25	79.2782	90.25	162.366	90.25	110.29	90.25	60.5458	90.25	35.4637	90.25	25.3218
						30.1667	55.2303	30.2	84.2324	30.1667	65.6922	30.1667	2.65601	30.1667	-0.170093	90.5	-2.5434	90.5	79.4158	90.5	162.634	90.5	110.281	90.5	60.5363	90.5	35.4637	90.5	25.3186
						30.25	55.2259	30.2833	84.2298	30.25	65.8136	30.25	2.65871	30.25	-0.172029	90.75	-2.54741	90.75	79.5534	90.75	162.915	90.75	110.275	90.75	60.53	90.75	35.4543	90.75	25.3123
						30.3333	55.2211	30.3667	84.2343	30.3333	65.9343	30.3333	2.66212	30.3333	-0.172913	91	-2.55458	91	79.6941	91	163.199	91	110.275	91	60.5174	91	35.4574	91	25.3029
						30.4167	55.2164	30.45	84.243	30.4167	66.0551	30.4167	2.66728	30.4167	-0.173096	91.25	-2.55543	91.25	79.838	91.25	163.486	91.25	110.278	91.25	60.5142	91.25	35.4574	91.25	25.2965
						30.5	55.2109	30.5333	84.2527	30.5	66.174	30.5	2.67314	30.5	-0.172578	91.5	-2.55629	91.5	79.9788	91.5	163.779	91.5	110.278	91.5	60.5142	91.5	35.4606	91.5	25.2934
						30.5833	55.2061	30.6167	84.2638	30.5833	66.2923	30.5833	2.67935	30.5833	-0.17136	91.75	-2.5603	91.75	80.1195	91.75	164.057	91.75	110.275	91.75	60.5142	91.75	35.4574	91.75	25.2839
						30.6667	55.2014	30.7	84.275	30.6667	66.4099	30.6667	2.68592	30.6667	-0.170141	92	-2.56431	92	80.2603	92	164.344	92	110.275	92	60.5079	92	35.4574	92	25.2776
						30.75	55.1962	30.7833	84.2854	30.75	66.5271	30.75	2.69388	30.75	-0.168922	92.25	-2.56832	92.25	80.4042	92.25	164.634	92.25	110.275	92.25	60.5048	92.25	35.448	92.25	25.2839
						30.8333	55.1915	30.8667	84.2927	30.8333	66.6447	30.8333	2.7036	30.8333	-0.168755	92.5	-2.56918	92.5	80.5386	92.5	164.905	92.5	110.268	92.5	60.4953	92.5	35.4448	92.5	25.2745
						30.9167	55.1863	30.95	84.2929	30.9167	66.7616	30.9167	2.71472	30.9167	-0.168588	92.75	-2.57003	92.75	80.6668	92.75	165.177	92.75	110.262	92.75	60.4922	92.75	35.448	92.75	25.2682
						31	55.1816	31.0333	84.2855	31	66.8777	31	2.72689	31	-0.16807	93	-2.57089	93	80.8012	93	165.448	93	110.265	93	60.4858	93	35.4417	93	25.2713
						31.0833	55.1771	31.1167	84.2721	31.0833	66.9939	31.0833	2.73906	31.0833	-0.168604	93.25	-2.5749	93.25	80.9325	93.25	165.719	93.25	110.256	93.25	60.4827	93.25	35.4417	93.25	25.2776
						31.1667	55.172	31.2	84.2559	31.1667	67.1097	31.1667	2.75193	31.1667	-0.169137	93.5	-2.57891	93.5	81.0669	93.5	165.994	93.5	110.249	93.5	60.4827	93.5	35.4417	93.5	25.2745
						31.25	55.1673	31.2833	84.239	31.25	67.2259	31.25	2.7669	31.25	-0.170022	93.75	-2.58292	93.75	81.2014	93.75	166.265	93.75	110.252	93.75	60.4795	93.75	35.4385	93.75	25.2776
						31.3333	55.1618	31.3667	84.221	31.3333	67.3421	31.3333	2.78328	31.3333	-0.171256	94	-2.59009	94	81.3358	94	166.54	94	110.243	94	60.4732	94	35.4385	94	25.2745
						31.4167	55.1567	31.45	84.203	31.4167	67.4583	31.4167	2.80106	31.4167	-0.172141	94.25	-2.59094	94.25	81.4703	94.25	166.814	94.25	110.246	94.25	60.4764	94.25	35.4354	94.25	25.2713
						31.5	55.1526	31.5333	84.1858	31.5	67.5748	31.5	2.81919	31.5	-0.173376	94.5	-2.5918	94.5	81.6079	94.5	167.076	94.5	110.249	94.5	60.4732	94.5	35.429	94.5	25.2713
						31.5833	55.1489	31.6167	84.1724	31.5833	67.6903	31.5833	2.83732	31.5833	-0.173208	94.75	-2.59897	94.75	81.7391	94.75	167.369	94.75	110.243	94.75	60.4638	94.75	35.4259	94.75	25.265
						31.6667	55.1459	31.7	84.1674	31.6667	67.8057	31.6667	2.85615	31.6667	-0.173392	95	-2.60298	95	81.8767	95	167.631	95	110.234	95	60.4543	95	35.4227	95	25.2682
						31.75	55.1435	31.7833	84.169	31.75	67.9216	31.75	2.87568	31.75	-0.173224	95.25	-2.6133	95.25	82.0143	95.25	167.912	95.25	110.243	95.25	60.4606	95.25	35.4196	95.25	25.265
						31.8333	55.1409	31.8667	84.1742	31.8333	68.0377	31.8333	2.89661	31.8333	-0.173057	95.5	-2.61731	95.5	82.1488	95.5	168.18	95.5	110.243	95.5	60.4575	95.5	35.4259	95.5	25.2682
						31.9167	55.1392	31.95	84.1804	31.9167	68.1532	31.9167	2.9179	31.9167	-0.17324	95.75	-2.61816	95.75	82.2895	95.75	168.435	95.75	110.243	95.75	60.4575	95.75	35.4196	95.75	25.2713
						32	55.1376	32.0333	84.1873	32	68.2683	32	2.93883	32	-0.173774	96	-2.62848	96	82.4271	96	168.697	96	110.234	96	60.4543	96	35.407	96	25.265
						32.0833	55.136	32.1167	84.195	32.0833	68.3831	32.0833	2.95976	32.0833	-0.174658	96.25	-2.63249	96.25	82.5616	96.25	168.956	96.25	110.224	96.25	60.4511	96.25	35.407	96.25	25.2587
						32.1667	55.134	32.2	84.2015	32.1667	68.4975	32.1667	2.9807	32.1667	-0.175543	96.5	-2.6365	96.5	82.6929	96.5	169.205	96.5	110.227	96.5	60.4417	96.5	35.4007	96.5	25.2587
						32.25	55.1317	32.2833	84.2064	32.25	68.6116	32.25	3.00128	32.25	-0.177128	96.75	-2.64052	96.75	82.8273	96.75	169.454	96.75	110.227	96.75	60.4385	96.75	35.4007	96.75	25.2587
						32.3333	55.1298	32.3667	84.2063	32.3333	68.726	32.3333	3.02116	32.3333	-0.180115	97	-2.64137	97	82.9649	97	169.697	97	110.224	97	60.4354	97	35.407	97	25.2492
						32.4167	55.1281	32.45	84.1992	32.4167	68.8401	32.4167	3.03964	32.4167	-0.183103	97.25	-2.64538	97.25	83.1025	97.25	169.972	97.25	110.224	97.25	60.4322	97.25	35.4101	97.25	25.2555
						32.5	55.1265	32.5333	84.1889	32.5	68.9531	32.5	3.05707	32.5	-0.18644	97.5	-2.64939	97.5	83.2401	97.5	170.224	97.5	110.224	97.5	60.4291	97.5	35.4164	97.5	25.2524
						32.5833	55.1253	32.6167	84.1773	32.5833	69.0651	32.5833	3.07274	32.5833	-0.188727	97.75	-2.65971	97.75	83.3682	97.75	170.486	97.75	110.218	97.75	60.4196	97.75	35.4133	97.75	25.2429
						32.6667	55.1233	32.7	84.1646	32.6667	69.1767	32.6667	3.08667	32.6667	-0.191364	98	-2.66057	98	83.5058	98	170.748	98	110.215	98	60.4133	98	35.4038	98	25.2335
						32.75	55.122	32.7833	84.1508	32.75	69.2883	32.75	3.09814	32.75	-0.19365	98.25	-2.66773	98.25	83.6371	98.25	170.997	98.25	110.215	98.25	60.407	98.25	35.3975	98.25	25.2366
						32.8333	55.1204	32.8667	84.137	32.8333	69.3996	32.8333	3.1068	32.8333	-0.195235	98.5	-2.66859	98.5	83.7747	98.5	171.262	98.5	110.211	98.5	60.4101	98.5	35.3975	98.5	25.2366
						32.9167	55.1191	32.95	84.125	32.9167	69.5105	32.9167	3.11231	32.9167	-0.19647	98.75	-2.66945	98.75	83.9123	98.75	171.524	98.75	110.218	98.75	60.4038	98.75	35.4007	98.75	25.2366
						33	55.1175	33.0333	84.1169	33	69.6207	33	3.11502	33	-0.197004	99	-2.67346	99	84.0404	99	171.779	99	110.211	99	60.3944	99	35.3975	99	25.2303
						33.0833	55.1152	33.1167	84.1157	33.0833	69.7299	33.0833	3.11492	33.0833	-0.196486	99.25	-2.68062	99.25	84.1717	99.25	172.044	99.25	110.199	99.25	60.3849	99.25	35.4038	99.25	25.2271
						33.1667	55.1122	33.2	84.1202	33.1667	69.8394	33.1667	3.11307	33.1667	-0.19702	99.5	-2.68148	99.5	84.3093	99.5	172.3	99.5	110.196	99.5	60.3786	99.5	35.4038	99.5	25.2303
						33.25	55.1081	33.2833	84.1254	33.25	69.9486	33.25	3.10842	33.25	-0.197554	99.75	-2.68549	99.75	84.4406	99.75	172.565	99.75	110.189	99.75	60.3723	99.75	35.4007	99.75	25.2271
						33.3333	55.1037	33.3667	84.1306	33.3333	70.057	33.3333	3.10236	33.3333	-0.199139	100	-2.6895	100	84.5656	100	172.83	100	110.174	100	60.3597	100	35.3943	100	25.2271
						33.4167	55.0993	33.45	84.1368	33.4167	70.1651	33.4167	3.09526	33.4167	-0.198972	100.25	-2.69351	100.25	84.6969	100.25	173.092	100.25	110.167	100.25	60.3534	100.25	35.388	100.25	25.2208
						33.5	55.0942	33.5333	84.1444	33.5	70.2733	33.5	3.0871	33.5	-0.199155	100.5	-2.70383	100.5	84.8124	100.5	173.363	100.5	110.164	100.5	60.3502	100.5	35.3817	100.5	25.2145
						33.5833	55.0894	33.6167	84.151	33.5833	70.3807	33.5833	3.07859	33.5833	-0.198988	100.75	-2.70469	100.75	84.9342	100.75	173.625	100.75	110.161	100.75	60.3439	100.75	35.388	100.75	25.2145
						33.6667	55.0846	33.7	84.1526	33.6667	70.4884	33.6667	3.07043	33.6667	-0.199171	101	-2.71185	101	85.0592	101	173.874	101	110.161	101	60.3344	101	35.3817	101	25.2114
						33.75	55.0809	33.7833	84.1473	33.75	70.5962	33.75	3.06227	33.75	-0.199705	101.25	-2.71586	101.25	85.1936	101.25	174.126	101.25	110.158	101.25	60.3281	101.25	35.3817	101.25	25.2145
						33.8333	55.0775	33.8667	84.1335	33.8333	70.7036	33.8333	3.05516	33.8333	-0.199888	101.5	-2.71988	101.5	85.3281	101.5	174.382	101.5	110.158	101.5	60.325	101.5	35.3817	101.5	25.2114
						33.9167	55.0752	33.95	84.1159	33.9167	70.811	33.9167	3.04841	33.9167	-0.197968	101.75	-2.72389	101.75	85.4531	101.75	174.65	101.75	110.151	101.75	60.3218	101.75	35.3817	101.75	25.2114
						34	55.0736	34.0333	84.099	34	70.9188	34	3.04305	34	-0.195347	102	-2.7279	102	85.578	102	174.896	102	110.151	102	60.3092	102	35.3754	102	25.2051
						34.0833	55.0723	34.1167	84.0817	34.0833	71.0272	34.0833	3.0384	34.0833	-0.191675	102.25	-2.72875	102.25	85.7156	102.25	175.158	102.25	110.155	102.25	60.306	102.25	35.3628	102.25	25.2051
						34.1667	55.0718	34.2	84.0648	34.1667	71.1364	34.1667	3.0355	34.1667	-0.189405	102.5	-2.72961	102.5	85.8564	102.5	175.404	102.5	110.155	102.5	60.306	102.5	35.3596	102.5	25.2051
						34.25	55.0712	34.2833	84.0476	34.25	71.2452	34.25	3.03505	34.25	-0.186433	102.75	-2.73678	102.75	85.9877	102.75	175.663	102.75	110.155	102.75	60.3123	102.75	35.3596	102.75	25.2114
						34.3333	55.0706	34.3667	84.0324	34.3333	71.354	34.3333	3.03705	34.3333	-0.184514	103	-2.74079	103	86.119	103	175.915	103	110.151	103	60.3029	103	35.3565	103	25.2019
						34.4167	55.0708	34.45	84.0232	34.4167	71.4629	34.4167	3.04116	34.4167	-0.183295	103.25	-2.74164	103.25	86.2565	103.25	176.161	103.25	110.148	103.25	60.2966	103.25	35.347	103.25	25.1956
						34.5	55.0702	34.5333	84.0207	34.5	71.5717	34.5	3.04773	34.5	-0.181726	103.5	-2.74565	103.5	86.3878	103.5	176.401	103.5	110.142	103.5	60.2966	103.5	35.3313	103.5	25.1956
						34.5833	55.0696	34.6167	84.0244	34.5833	71.6812	34.5833	3.05639	34.5833	-0.180857	103.75	-2.74966	103.75	86.5223	103.75	176.637	103.75	110.142	103.75	60.2934	103.75	35.3313	103.75	25.1956
						34.6667	55.0684	34.7	84.0296	34.6667	71.7903	34.6667	3.06786	34.6667	-0.18069	104	-2.75052	104	86.6473	104	176.874	104	110.145	104	60.2903	104	35.3218	104	25.1956
						34.75	55.0671	34.7833	84.0348	34.75	71.8992	34.75	3.08073	34.75	-0.180873	104.25	-2.75453	104.25	86.7691	104.25	177.107	104.25	110.148	104.25	60.2934	104.25	35.3186	104.25	25.1956
						34.8333	55.0662	34.8667	84.0417	34.8333	72.0087	34.8333	3.09571	34.8333	-0.181407	104.5	-2.75539	104.5	86.8909	104.5	177.341	104.5	110.155	104.5	60.2934	104.5	35.3155	104.5	25.1956
						34.9167	55.0649	34.95	84.0483	34.9167	72.1178	34.9167	3.11138	34.9167	-0.18124	104.75	-2.75624	104.75	87.0222	104.75	177.558	104.75	110.151	104.75	60.2871	104.75	35.3155	104.75	25.1893
						35	55.0644	35.0333	84.0527	35	72.227	35	3.12671	35	-0.182124	105	-2.7571	105	87.1503	105	177.792	105	110.155	105	60.2808	105	35.3123	105	25.1893
						35.0833	55.0641	35.1167	84.0509	35.0833	72.3369	35.0833	3.14203	35.0833	-0.182307	105.25	-2.7548	105.25	87.2942	105.25	178.022	105.25	110.155	105.25	60.2776	105.25	35.3123	105.25	25.1893
						35.1667	55.0639	35.2	84.0424	35.1667	72.4471	35.1667	3.15701	35.1667	-0.18214	105.5	-2.75566	105.5	87.4287	105.5	178.252	105.5	110.161	105.5	60.2808	105.5	35.3092	105.5	25.1924
						35.25	55.0644	35.2833	84.0283	35.25	72.557	35.25	3.17128	35.25	-0.182323	105.75	-2.75967	105.75	87.5568	105.75	178.486	105.75	110.158	105.75	60.2745	105.75	35.3029	105.75	25.1956
						35.3333	55.0653	35.3667	84.0117	35.3333	72.6665	35.3333	3.1852	35.3333	-0.182156	106	-2.76368	106	87.6849	106	178.735	106	110.155	106	60.2745	106	35.3029	106	25.1924
						35.4167	55.0661	35.45	83.9952	35.4167	72.776	35.4167	3.19773	35.4167	-0.18234	106.25	-2.76769	106.25	87.8036	106.25	178.975	106.25	110.142	106.25	60.2745	106.25	35.2871	106.25	25.1924
						35.5	55.0659	35.5333	83.9783	35.5	72.8851	35.5	3.20955	35.5	-0.183574	106.5	-2.76855	106.5	87.9349	106.5	179.196	106.5	110.142	106.5	60.2713	106.5	35.2808	106.5	25.1861
						35.5833	55.0646	35.6167	83.961	35.5833	72.9929	35.5833	3.21961	35.5833	-0.184809	106.75	-2.77571	106.75	88.063	106.75	179.429	106.75	110.136	106.75	60.2713	106.75	35.2745	106.75	25.183
						35.6667	55.063	35.7	83.9455	35.6667	73.101	35.6667	3.22898	35.6667	-0.186745	107	-2.78288	107	88.1785	107	179.65	107	110.129	107	60.265	107	35.2713	107	25.183
						35.75	55.061	35.7833	83.9345	35.75	73.2088	35.75	3.23764	35.75	-0.187629	107.25	-2.78058	107.25	88.3035	107.25	179.905	107.25	110.133	107.25	60.2619	107.25	35.2713	107.25	25.1798
						35.8333	55.0594	35.8667	83.9327	35.8333	73.3162	35.8333	3.24561	35.8333	-0.188163	107.5	-2.78143	107.5	88.4348	107.5	180.142	107.5	110.136	107.5	60.2524	107.5	35.2619	107.5	25.1704
						35.9167	55.0567	35.95	83.9386	35.9167	73.4229	35.9167	3.25252	35.9167	-0.187996	107.75	-2.78229	107.75	88.5598	107.75	180.382	107.75	110.136	107.75	60.2524	107.75	35.2587	107.75	25.1704
						36	55.0537	36.0333	83.9497	36	73.5289	36	3.25873	36	-0.187127	108	-2.78946	108	88.6722	108	180.609	108	110.133	108	60.2429	108	35.2555	108	25.1641
						36.0833	55.0507	36.1167	83.964	36.0833	73.6346	36.0833	3.26389	36.0833	-0.187311	108.25	-2.79031	108.25	88.8003	108.25	180.846	108.25	110.129	108.25	60.2366	108.25	35.2587	108.25	25.1609
						36.1667	55.048	36.2	83.979	36.1667	73.7395	36.1667	3.268	36.1667	-0.187494	108.5	-2.79117	108.5	88.919	108.5	181.079	108.5	110.129	108.5	60.2303	108.5	35.2555	108.5	25.1609
						36.25	55.0464	36.2833	83.9946	36.25	73.8448	36.25	3.27141	36.25	-0.186626	108.75	-2.79203	108.75	89.0502	108.75	181.331	108.75	110.139	108.75	60.2366	108.75	35.2555	108.75	25.1672
						36.3333	55.0455	36.3667	84.0089	36.3333	73.9505	36.3333	3.27552	36.3333	-0.185757	109	-2.79288	109	89.1815	109	181.565	109	110.136	109	60.2272	109	35.2524	109	25.1609
						36.4167	55.0449	36.45	84.0187	36.4167	74.0558	36.4167	3.27893	36.4167	-0.184889	109.25	-2.80005	109.25	89.3097	109.25	181.798	109.25	110.129	109.25	60.2177	109.25	35.2555	109.25	25.1546
						36.5	55.044	36.5333	84.0217	36.5	74.1615	36.5	3.28163	36.5	-0.184722	109.5	-2.80721	109.5	89.4378	109.5	182.038	109.5	110.136	109.5	60.2177	109.5	35.2587	109.5	25.1546
						36.5833	55.0428	36.6167	84.0171	36.5833	74.2664	36.5833	3.28399	36.5833	-0.184905	109.75	-2.80807	109.75	89.5628	109.75	182.278	109.75	110.129	109.75	60.2209	109.75	35.2587	109.75	25.1546
						36.6667	55.0422	36.7	84.0068	36.6667	74.3707	36.6667	3.286	36.6667	-0.185439	110	-2.81208	110	89.6751	110	182.502	110	110.126	110	60.2177	110	35.2619	110	25.1514
						36.75	55.0406	36.7833	83.9938	36.75	74.4746	36.75	3.2887	36.75	-0.185973	110.25	-2.81609	110.25	89.7907	110.25	182.735	110.25	110.123	110.25	60.2082	110.25	35.2587	110.25	25.1767
						36.8333	55.0379	36.8667	83.9797	36.8333	74.5785	36.8333	3.29176	36.8333	-0.184754	110.5	-2.81695	110.5	89.9188	110.5	182.981	110.5	110.126	110.5	60.2082	110.5	35.2524	110.5	25.2051
						36.9167	55.0338	36.95	83.9656	36.9167	74.6828	36.9167	3.29517	36.9167	-0.183185	110.75	-2.82096	110.75	90.0438	110.75	183.205	110.75	110.117	110.75	60.2051	110.75	35.2461	110.75	25.2303
						37	55.0298	37.0333	83.9521	37	74.7867	37	3.29893	37	-0.180564	111	-2.82497	111	90.1687	111	183.429	111	110.126	111	60.1988	111	35.2429	111	25.2555
						37.0833	55.0257	37.1167	83.9415	37.0833	74.8899	37.0833	3.30234	37.0833	-0.17584	111.25	-2.82898	111.25	90.2874	111.25	183.663	111.25	110.123	111.25	60.1956	111.25	35.2429	111.25	25.2839
						37.1667	55.022	37.2	83.9376	37.1667	74.9924	37.1667	3.30609	37.1667	-0.170766	111.5	-2.83299	111.5	90.4092	111.5	183.883	111.5	110.12	111.5	60.1893	111.5	35.2398	111.5	25.3092
						37.25	55.0183	37.2833	83.9407	37.25	75.0938	37.25	3.31055	37.25	-0.16499	111.75	-2.837	111.75	90.5279	111.75	184.111	111.75	110.114	111.75	60.1862	111.75	35.2335	111.75	25.3312
						37.3333	55.0142	37.3667	83.9493	37.3333	75.1949	37.3333	3.31536	37.3333	-0.158514	112	-2.84101	112	90.6434	112	184.331	112	110.104	112	60.1862	112	35.2272	112	25.3628
						37.4167	55.0101	37.45	83.9608	37.4167	75.296	37.4167	3.32052	37.4167	-0.151687	112.25	-2.84818	112.25	90.7526	112.25	184.543	112.25	110.101	112.25	60.1767	112.25	35.2303	112.25	25.3912
						37.5	55.0082	37.5333	83.9733	37.5	75.3978	37.5	3.32568	37.5	-0.14451	112.5	-2.8585	112.5	90.8744	112.5	184.757	112.5	110.095	112.5	60.1735	112.5	35.2272	112.5	25.4196
						37.5833	55.0065	37.6167	83.9848	37.5833	75.5	37.5833	3.33049	37.5833	-0.137683	112.75	-2.85935	112.75	91.0026	112.75	184.987	112.75	110.092	112.75	60.1704	112.75	35.2272	112.75	25.448
						37.6667	55.006	37.7	83.9939	37.6667	75.6018	37.6667	3.3353	37.6667	-0.130155	113	-2.86336	113	91.1149	113	185.202	113	110.088	113	60.1609	113	35.224	113	25.4732
						37.75	55.0047	37.7833	83.999	37.75	75.7036	37.75	3.34011	37.75	-0.122977	113.25	-2.87053	113.25	91.2431	113.25	185.423	113.25	110.079	113.25	60.1546	113.25	35.224	113.25	25.4953
						37.8333	55.0031	37.8667	83.9972	37.8333	75.8054	37.8333	3.34457	37.8333	-0.116852	113.5	-2.87139	113.5	91.3649	113.5	185.637	113.5	110.069	113.5	60.1451	113.5	35.2145	113.5	25.5142
						37.9167	55.0011	37.95	83.9869	37.9167	75.9069	37.9167	3.34798	37.9167	-0.110375	113.75	-2.87855	113.75	91.4836	113.75	185.846	113.75	110.063	113.75	60.1451	113.75	35.2114	113.75	25.5394
						38	54.9992	38.0333	83.9697	38	76.008	38	3.35104	38	-0.103198	114	-2.88572	114	91.5991	114	186.054	114	110.057	114	60.1451	114	35.1956	114	25.5647
						38.0833	54.9979	38.1167	83.9485	38.0833	76.1087	38.0833	3.35374	38.0833	-0.0960203	114.25	-2.88973	114.25	91.7051	114.25	186.271	114.25	110.047	114.25	60.1388	114.25	35.1925	114.25	25.5899
						38.1667	54.9963	38.2	83.9264	38.1667	76.2095	38.1667	3.35645	38.1667	-0.0891934	114.5	-2.90005	114.5	91.8175	114.5	186.48	114.5	110.038	114.5	60.1231	114.5	35.183	114.5	25.612
						38.25	54.9929	38.2833	83.9046	38.25	76.3099	38.25	3.35846	38.25	-0.0823665	114.75	-2.90406	114.75	91.9456	114.75	186.704	114.75	110.032	114.75	60.1231	114.75	35.1798	114.75	25.6404
						38.3333	54.9906	38.3667	83.8841	38.3333	76.4099	38.3333	3.36011	38.3333	-0.0758901	115	-2.91122	115	92.0706	115	186.921	115	110.025	115	60.1199	115	35.1767	115	25.6372
						38.4167	54.9886	38.45	83.8676	38.4167	76.5093	38.4167	3.36177	38.4167	-0.0701147	115.25	-2.91208	115.25	92.1861	115.25	187.111	115.25	110.019	115.25	60.1136	115.25	35.183	115.25	25.6309
						38.5	54.9867	38.5333	83.858	38.5	76.6079	38.5	3.36307	38.5	-0.0646898	115.5	-2.90978	115.5	92.3048	115.5	187.341	115.5	110.022	115.5	60.1136	115.5	35.1861	115.5	25.6309
						38.5833	54.9847	38.6167	83.8572	38.5833	76.7062	38.5833	3.36403	38.5833	-0.0603165	115.75	-2.91379	115.75	92.4235	115.75	187.565	115.75	110.01	115.75	60.1104	115.75	35.1861	115.75	25.6278
						38.6667	54.9827	38.7	83.8638	38.6667	76.8045	38.6667	3.36568	38.6667	-0.0569947	116	-2.9178	116	92.5421	116	187.782	116	110.01	116	60.1104	116	35.183	116	25.6278
						38.75	54.9811	38.7833	83.8749	38.75	76.9035	38.75	3.36734	38.75	-0.0547244	116.25	-2.92497	116.25	92.6671	116.25	187.997	116.25	110.01	116.25	60.1104	116.25	35.1798	116.25	25.6278
						38.8333	54.9791	38.8667	83.8885	38.8333	77.0029	38.8333	3.36864	38.8333	-0.0531551	116.5	-2.92582	116.5	92.7921	116.5	188.211	116.5	110.016	116.5	60.1041	116.5	35.1861	116.5	25.6341
						38.9167	54.9772	38.95	83.9018	38.9167	77.1022	38.9167	3.3696	38.9167	-0.0522868	116.75	-2.93614	116.75	92.9076	116.75	188.407	116.75	110.013	116.75	60.0978	116.75	35.183	116.75	25.6278
						39	54.9759	39.0333	83.9118	39	77.2016	39	3.37055	39	-0.0521196	117	-2.937	117	93.0357	117	188.622	117	110.01	117	60.101	117	35.1798	117	25.6278
						39.0833	54.9729	39.1167	83.9159	39.0833	77.3002	39.0833	3.37115	39.0833	-0.0526534	117.25	-2.93786	117.25	93.1544	117.25	188.846	117.25	110.013	117.25	60.0947	117.25	35.1798	117.25	25.6278
						39.1667	54.9699	39.2	83.9124	39.1667	77.3992	39.1667	3.37141	39.1667	-0.0538882	117.5	-2.94187	117.5	93.2699	117.5	189.038	117.5	110.006	117.5	60.0915	117.5	35.1767	117.5	25.6246
						39.25	54.9672	39.2833	83.8989	39.25	77.4979	39.25	3.37166	39.25	-0.055123	117.75	-2.93957	117.75	93.3949	117.75	189.271	117.75	110.013	117.75	60.0915	117.75	35.1735	117.75	25.6246
						39.3333	54.9649	39.3667	83.8785	39.3333	77.5962	39.3333	3.37297	39.3333	-0.0563578	118	-2.93727	118	93.5136	118	189.483	118	110.013	118	60.0947	118	35.1704	118	25.6246
						39.4167	54.9629	39.45	83.8543	39.4167	77.6938	39.4167	3.37427	39.4167	-0.0575925	118.25	-2.94444	118.25	93.6228	118.25	189.669	118.25	110.01	118.25	60.0978	118.25	35.1735	118.25	25.6278
						39.5	54.9606	39.5333	83.8286	39.5	77.7903	39.5	3.37593	39.5	-0.0581263	118.5	-2.94845	118.5	93.7383	118.5	189.883	118.5	110.006	118.5	60.0915	118.5	35.1704	118.5	25.6246
						39.5833	54.9586	39.6167	83.8029	39.5833	77.8865	39.5833	3.37793	39.5833	-0.0593611	118.75	-2.9493	118.75	93.8633	118.75	190.107	118.75	110.013	118.75	60.0884	118.75	35.1798	118.75	25.6278
						39.6667	54.957	39.7	83.7797	39.6667	77.982	39.6667	3.38029	39.6667	-0.0605959	119	-2.95331	119	93.9914	119	190.309	119	110.006	119	60.0884	119	35.1704	119	25.6278
						39.75	54.955	39.7833	83.7624	39.75	78.0771	39.75	3.383	39.75	-0.0614802	119.25	-2.95417	119.25	94.1132	119.25	190.505	119.25	110.016	119.25	60.0884	119.25	35.1704	119.25	25.6183
						39.8333	54.9538	39.8667	83.755	39.8333	78.1723	39.8333	3.38675	39.8333	-0.0623645	119.5	-2.95187	119.5	94.2256	119.5	190.713	119.5	110.016	119.5	60.0789	119.5	35.1704	119.5	25.6152
						39.9167	54.9522	39.95	83.7577	39.9167	78.2667	39.9167	3.39051	39.9167	-0.0625477	119.75	-2.95273	119.75	94.3411	119.75	190.909	119.75	110.01	119.75	60.0757	119.75	35.1641	119.75	25.612
						40	54.9502	40.0333	83.7692	40	78.3619	40	3.39427	40	-0.0630815	120	-2.96305	120	94.4566	120	191.126	120	110.003	120	60.0726	120	35.1578	120	25.6088
						40.0833	54.9486	40.1167	83.7845	40.0833	78.457	40.0833	3.39663	40.0833	-0.0636153	120.25	-2.97021	120.25	94.5721	120.25	191.319	120.25	110	120.25	60.0631	120.25	35.1578	120.25	25.6057
						40.1667	54.947	40.2	83.8009	40.1667	78.5529	40.1667	3.39863	40.1667	-0.0641491	120.5	-2.97107	120.5	94.6908	120.5	191.517	120.5	110	120.5	60.0537	120.5	35.1609	120.5	25.5994
						40.25	54.9457	40.2833	83.8169	40.25	78.6487	40.25	3.39994	40.25	-0.0657344	120.75	-2.97508	120.75	94.8095	120.75	191.707	120.75	109.994	120.75	60.041	120.75	35.1609	120.75	25.5962
						40.3333	54.9441	40.3667	83.8295	40.3333	78.7446	40.3333	3.40124	40.3333	-0.0659176	121	-2.97278	121	94.9218	121	191.905	121	109.991	121	60.041	121	35.1641	121	25.5994
						40.4167	54.9425	40.45	83.8357	40.4167	78.84	40.4167	3.40255	40.4167	-0.0653999	121.25	-2.97995	121.25	95.05	121.25	192.104	121.25	109.981	121.25	60.0347	121.25	35.1546	121.25	25.5931
						40.5	54.9408	40.5333	83.8331	40.5	78.9355	40.5	3.4035	40.5	-0.0648821	121.5	-2.9808	121.5	95.1623	121.5	192.297	121.5	109.975	121.5	60.0316	121.5	35.1514	121.5	25.5868
						40.5833	54.9392	40.6167	83.8222	40.5833	79.0307	40.5833	3.4034	40.5833	-0.0640139	121.75	-2.98166	121.75	95.2747	121.75	192.508	121.75	109.969	121.75	60.0253	121.75	35.1514	121.75	25.5805
						40.6667	54.9383	40.7	83.8053	40.6667	79.1258	40.6667	3.40331	40.6667	-0.0634961	122	-2.98252	122	95.3933	122	192.694	122	109.962	122	60.0253	122	35.1483	122	25.5741
						40.75	54.9384	40.7833	83.7849	40.75	79.2196	40.75	3.40391	40.75	-0.0626278	122.25	-2.98653	122.25	95.5152	122.25	192.899	122.25	109.965	122.25	60.0284	122.25	35.1483	122.25	25.5773
						40.8333	54.9386	40.8667	83.7651	40.8333	79.3137	40.8333	3.40486	40.8333	-0.0621101	122.5	-2.99685	122.5	95.6275	122.5	193.066	122.5	109.956	122.5	60.0221	122.5	35.1451	122.5	25.571
						40.9167	54.9384	40.95	83.7465	40.9167	79.4074	40.9167	3.40512	40.9167	-0.0612418	122.75	-3.00717	122.75	95.7336	122.75	193.275	122.75	109.953	122.75	60.019	122.75	35.1357	122.75	25.5678
						41	54.9382	41.0333	83.731	41	79.5022	41	3.40572	41	-0.0603736	123	-3.01118	123	95.8554	123	193.476	123	109.946	123	60.0127	123	35.1294	123	25.5584
						41.0833	54.9383	41.1167	83.7225	41.0833	79.5977	41.0833	3.40597	41.0833	-0.0612579	123.25	-3.00888	123.25	95.9709	123.25	193.672	123.25	109.943	123.25	60.0127	123.25	35.1357	123.25	25.5615
						41.1667	54.9384	41.2	83.7234	41.1667	79.6928	41.1667	3.40658	41.1667	-0.0610906	123.5	-3.01289	123.5	96.0833	123.5	193.855	123.5	109.937	123.5	60.0095	123.5	35.1294	123.5	25.5552
						41.25	54.9382	41.2833	83.7335	41.25	79.7873	41.25	3.40718	41.25	-0.0605729	123.75	-3.01375	123.75	96.1893	123.75	194.041	123.75	109.937	123.75	60.0032	123.75	35.1262	123.75	25.5489
						41.3333	54.9376	41.3667	83.7488	41.3333	79.881	41.3333	3.40779	41.3333	-0.0600551	124	-3.0146	124	96.3112	124	194.252	124	109.928	124	60.0063	124	35.1231	124	25.5552
						41.4167	54.9367	41.45	83.7666	41.4167	79.9744	41.4167	3.40804	41.4167	-0.0595374	124.25	-3.02808	124.25	96.4267	124.25	194.435	124.25	109.924	124.25	60.0095	124.25	35.1199	124.25	25.5521
						41.5	54.9355	41.5333	83.7848	41.5	80.0692	41.5	3.40724	41.5	-0.0593701	124.5	-3.02893	124.5	96.5422	124.5	194.631	124.5	109.921	124.5	60	124.5	35.1199	124.5	25.5489
						41.5833	54.9342	41.6167	83.8012	41.5833	80.1637	41.5833	3.40644	41.5833	-0.0592029	124.75	-3.02664	124.75	96.6545	124.75	194.817	124.75	109.918	124.75	60	124.75	35.1136	124.75	25.5489
						41.6667	54.9336	41.7	83.8154	41.6667	80.2581	41.6667	3.40705	41.6667	-0.0593861	125	-3.02749	125	96.7669	125	194.991	125	109.912	125	60	125	35.1041	125	25.5458
						41.75	54.9338	41.7833	83.8238	41.75	80.3511	41.75	3.408	41.75	-0.0585179	125.25	-3.03466	125.25	96.8856	125.25	195.174	125.25	109.905	125.25	60.0032	125.25	35.1041	125.25	25.5458
						41.8333	54.9332	41.8667	83.8237	41.8333	80.4431	41.8333	3.40896	41.8333	-0.0555466	125.5	-3.03551	125.5	96.9948	125.5	195.369	125.5	109.905	125.5	60.0095	125.5	35.0915	125.5	25.5458
						41.9167	54.9316	41.95	83.8159	41.9167	80.5351	41.9167	3.40886	41.9167	-0.0543278	125.75	-3.03952	125.75	97.104	125.75	195.558	125.75	109.899	125.75	60.0032	125.75	35.0852	125.75	25.5394
						42	54.9303	42.0333	83.8039	42	80.6271	42	3.40911	42	-0.0534596	126	-3.03723	126	97.2164	126	195.745	126	109.902	126	60.0063	126	35.0884	126	25.5394
						42.0833	54.9298	42.1167	83.7908	42.0833	80.7191	42.0833	3.40936	42.0833	-0.0525913	126.25	-3.04124	126.25	97.3382	126.25	195.94	126.25	109.902	126.25	60.0032	126.25	35.0884	126.25	25.5394
						42.1667	54.9288	42.2	83.7785	42.1667	80.8111	42.1667	3.41032	42.1667	-0.0513725	126.5	-3.04525	126.5	97.4537	126.5	196.123	126.5	109.902	126.5	60.0063	126.5	35.082	126.5	25.5426
						42.25	54.9279	42.2833	83.7679	42.25	80.902	42.25	3.41197	42.25	-0.0494527	126.75	-3.04926	126.75	97.566	126.75	196.312	126.75	109.909	126.75	60.0063	126.75	35.0726	126.75	25.5426
						42.3333	54.926	42.3667	83.7604	42.3333	80.9933	42.3333	3.41293	42.3333	-0.047533	127	-3.05327	127	97.6721	127	196.511	127	109.905	127	60	127	35.0631	127	25.5331
						42.4167	54.9226	42.45	83.7575	42.4167	81.0846	42.4167	3.41318	42.4167	-0.0445616	127.25	-3.05097	127.25	97.7845	127.25	196.713	127.25	109.909	127.25	60.0063	127.25	35.0663	127.25	25.53
						42.5	54.9189	42.5333	83.7623	42.5	81.1759	42.5	3.41344	42.5	-0.0422913	127.5	-3.05183	127.5	97.9063	127.5	196.877	127.5	109.915	127.5	60.0032	127.5	35.0694	127.5	25.53
						42.5833	54.9151	42.6167	83.7752	42.5833	81.2668	42.5833	3.41299	42.5833	-0.0410726	127.75	-3.05899	127.75	98.025	127.75	197.066	127.75	109.915	127.75	59.9969	127.75	35.0726	127.75	25.5268
						42.6667	54.9121	42.7	83.7937	42.6667	81.3578	42.6667	3.41324	42.6667	-0.0388023	128	-3.07247	128	98.131	128	197.249	128	109.912	128	59.9937	128	35.06	128	25.5174
						42.75	54.9091	42.7833	83.8143	42.75	81.4494	42.75	3.41244	42.75	-0.0375835	128.25	-3.07648	128.25	98.2402	128.25	197.442	128.25	109.905	128.25	59.9969	128.25	35.0568	128.25	25.5174
						42.8333	54.9061	42.8667	83.8352	42.8333	81.5417	42.8333	3.41199	42.8333	-0.0370658	128.5	-3.07733	128.5	98.362	128.5	197.644	128.5	109.905	128.5	59.9969	128.5	35.0536	128.5	25.5174
						42.9167	54.9041	42.95	83.8551	42.9167	81.6348	42.9167	3.4112	42.9167	-0.0368985	128.75	-3.08765	128.75	98.4681	128.75	197.827	128.75	109.899	128.75	59.9906	128.75	35.0505	128.75	25.5174
						43	54.9022	43.0333	83.8712	43	81.7282	43	3.41005	43	-0.0377828	129	-3.08536	129	98.571	129	198.019	129	109.896	129	59.9843	129	35.041	129	25.5142
						43.0833	54.9005	43.1167	83.8809	43.0833	81.8209	43.0833	3.40995	43.0833	-0.0386671	129.25	-3.08937	129.25	98.677	129.25	198.199	129.25	109.893	129.25	59.9874	129.25	35.0347	129.25	25.5111
						43.1667	54.8996	43.2	83.8829	43.1667	81.9129	43.1667	3.40985	43.1667	-0.0399019	129.5	-3.09338	129.5	98.7957	129.5	198.385	129.5	109.887	129.5	59.9874	129.5	35.0379	129.5	25.5111
						43.25	54.898	43.2833	83.8769	43.25	82.0049	43.25	3.40941	43.25	-0.0407862	129.75	-3.10054	129.75	98.9018	129.75	198.587	129.75	109.887	129.75	59.9843	129.75	35.0347	129.75	25.5111
						43.3333	54.896	43.3667	83.8663	43.3333	82.0972	43.3333	3.40931	43.3333	-0.042021	130	-3.1014	130	99.0015	130	198.773	130	109.89	130	59.9843	130	35.0316	130	25.5142
						43.4167	54.8944	43.45	83.8539	43.4167	82.1902	43.4167	3.40956	43.4167	-0.0450083	130.25	-3.10856	130.25	99.1107	130.25	198.95	130.25	109.883	130.25	59.9811	130.25	35.0379	130.25	25.5079
						43.5	54.8935	43.5333	83.8408	43.5	82.2826	43.5	3.41122	43.5	-0.0476451	130.5	-3.10942	130.5	99.2262	130.5	199.133	130.5	109.88	130.5	59.9843	130.5	35.0379	130.5	25.5079
						43.5833	54.8926	43.6167	83.8274	43.5833	82.3749	43.5833	3.41217	43.5833	-0.0502819	130.75	-3.11974	130.75	99.3291	130.75	199.325	130.75	109.871	130.75	59.9843	130.75	35.0284	130.75	25.4984
						43.6667	54.891	43.7	83.8151	43.6667	82.4669	43.6667	3.41313	43.6667	-0.0529188	131	-3.12375	131	99.4383	131	199.508	131	109.868	131	59.9811	131	35.0253	131	25.4953
						43.75	54.8897	43.7833	83.8062	43.75	82.5585	43.75	3.41408	43.75	-0.0559061	131.25	-3.12461	131.25	99.5444	131.25	199.697	131.25	109.858	131.25	59.9748	131.25	35.0221	131.25	25.489
						43.8333	54.8881	43.8667	83.8051	43.8333	82.6509	43.8333	3.41433	43.8333	-0.0588934	131.5	-3.12546	131.5	99.6536	131.5	199.864	131.5	109.852	131.5	59.9716	131.5	35.0284	131.5	25.489
						43.9167	54.8861	43.95	83.8117	43.9167	82.7429	43.9167	3.41529	43.9167	-0.0625818	131.75	-3.12947	131.75	99.7659	131.75	200.038	131.75	109.852	131.75	59.9748	131.75	35.0316	131.75	25.4921
						44	54.8852	44.0333	83.8245	44	82.8345	44	3.41589	44	-0.0673217	132	-3.13349	132	99.872	132	200.215	132	109.842	132	59.9748	132	35.0253	132	25.4953
						44.0833	54.8846	44.1167	83.8406	44.0833	82.9265	44.0833	3.41685	44.0833	-0.071711	132.25	-3.1375	132.25	99.978	132.25	200.394	132.25	109.83	132.25	59.9748	132.25	35.0221	132.25	25.4921
						44.1667	54.8841	44.2	83.8573	44.1667	83.0181	44.1667	3.4178	44.1667	-0.0750489	132.5	-3.14151	132.5	100.078	132.5	200.571	132.5	109.823	132.5	59.9748	132.5	35.0158	132.5	25.4921
						44.25	54.8835	44.2833	83.8741	44.25	83.1101	44.25	3.4177	44.25	-0.0780362	132.75	-3.13921	132.75	100.187	132.75	200.754	132.75	109.82	132.75	59.9716	132.75	35.0095	132.75	25.4953
						44.3333	54.883	44.3667	83.8901	44.3333	83.2021	44.3333	3.41831	44.3333	-0.0810235	133	-3.14007	133	100.296	133	200.921	133	109.817	133	59.959	133	35.0063	133	25.4858
						44.4167	54.882	44.45	83.9047	44.4167	83.2941	44.4167	3.41891	44.4167	-0.0833099	133.25	-3.14408	133.25	100.405	133.25	201.092	133.25	109.814	133.25	59.9559	133.25	35.0126	133.25	25.4827
						44.5	54.8808	44.5333	83.9173	44.5	83.3854	44.5	3.42021	44.5	-0.0848952	133.5	-3.14493	133.5	100.511	133.5	201.262	133.5	109.817	133.5	59.9559	133.5	35.0126	133.5	25.4764
						44.5833	54.8802	44.6167	83.9249	44.5833	83.4742	44.5833	3.42187	44.5833	-0.0857794	133.75	-3.1521	133.75	100.63	133.75	201.423	133.75	109.814	133.75	59.9559	133.75	35.0095	133.75	25.4764
						44.6667	54.8803	44.7	83.9293	44.6667	83.5613	44.6667	3.42318	44.6667	-0.0859627	134	-3.15611	134	100.746	134	201.596	134	109.814	134	59.959	134	35.0158	134	25.4732
						44.75	54.8798	44.7833	83.9317	44.75	83.6466	44.75	3.42518	44.75	-0.0847439	134.25	-3.16012	134.25	100.845	134.25	201.764	134.25	109.814	134.25	59.9559	134.25	35.0158	134.25	25.4732
						44.8333	54.8792	44.8667	83.9323	44.8333	83.7292	44.8333	3.42719	44.8333	-0.0838757	134.5	-3.16098	134.5	100.964	134.5	201.937	134.5	109.811	134.5	59.9527	134.5	35.0095	134.5	25.47
						44.9167	54.8783	44.95	83.9315	44.9167	83.8089	44.9167	3.42849	44.9167	-0.0826569	134.75	-3.16499	134.75	101.076	134.75	202.111	134.75	109.808	134.75	59.9433	134.75	35.0032	134.75	25.4669
						45	54.8774	45.0333	83.93	45	83.8848	45	3.43015	45	-0.0817886	135	-3.16584	135	101.192	135	202.297	135	109.808	135	59.9401	135	34.9969	135	25.4637
						45.0833	54.8765	45.1167	83.9279	45.0833	83.9564	45.0833	3.4311	45.0833	-0.0802194	135.25	-3.17301	135.25	101.298	135.25	202.473	135.25	109.808	135.25	59.9306	135.25	34.9937	135.25	25.4606
						45.1667	54.8759	45.2	83.926	45.1667	84.0232	45.1667	3.43206	45.1667	-0.0786501	135.5	-3.17071	135.5	101.407	135.5	202.631	135.5	109.808	135.5	59.9243	135.5	34.9937	135.5	25.4606
						45.25	54.8753	45.2833	83.9256	45.25	84.0861	45.25	3.43266	45.25	-0.0774313	135.75	-3.17472	135.75	101.516	135.75	202.789	135.75	109.808	135.75	59.9243	135.75	34.9874	135.75	25.4606
						45.3333	54.8744	45.3667	83.9276	45.3333	84.1458	45.3333	3.43291	45.3333	-0.0762126	136	-3.18189	136	101.622	136	202.937	136	109.808	136	59.9275	136	34.9874	136	25.4574
						45.4167	54.8739	45.45	83.9296	45.4167	84.202	45.4167	3.43317	45.4167	-0.0749938	136.25	-3.1859	136.25	101.725	136.25	203.117	136.25	109.801	136.25	59.9212	136.25	34.9811	136.25	25.4511
						45.5	54.8736	45.5333	83.932	45.5	84.2548	45.5	3.43342	45.5	-0.073775	136.5	-3.18675	136.5	101.828	136.5	203.287	136.5	109.798	136.5	59.9117	136.5	34.9748	136.5	25.4511
						45.5833	54.8734	45.6167	83.9343	45.5833	84.3033	45.5833	3.43437	45.5833	-0.0725563	136.75	-3.19392	136.75	101.934	136.75	203.442	136.75	109.792	136.75	59.9022	136.75	34.9685	136.75	25.4417
						45.6667	54.8736	45.7	83.9364	45.6667	84.3466	45.6667	3.43533	45.6667	-0.0720385	137	-3.19793	137	102.034	137	203.618	137	109.782	137	59.8959	137	34.9559	137	25.4353
						45.75	54.873	45.7833	83.938	45.75	84.3849	45.75	3.43593	45.75	-0.0715208	137.25	-3.19879	137.25	102.14	137.25	203.786	137.25	109.779	137.25	59.8928	137.25	34.9464	137.25	25.4322
						45.8333	54.8721	45.8667	83.9397	45.8333	84.4184	45.8333	3.43724	45.8333	-0.071003	137.5	-3.19964	137.5	102.252	137.5	203.95	137.5	109.776	137.5	59.8896	137.5	34.9495	137.5	25.4259
						45.9167	54.8712	45.95	83.9403	45.9167	84.4473	45.9167	3.43819	45.9167	-0.0697842	137.75	-3.2005	137.75	102.362	137.75	204.114	137.75	109.776	137.75	59.8928	137.75	34.9464	137.75	25.429
						46	54.8699	46.0333	83.9388	46	84.4716	46	3.43879	46	-0.068215	138	-3.20766	138	102.468	138	204.275	138	109.773	138	59.8928	138	34.9401	138	25.429
						46.0833	54.8683	46.1167	83.9338	46.0833	84.4914	46.0833	3.4387	46.0833	-0.0669962	138.25	-3.20852	138.25	102.577	138.25	204.464	138.25	109.77	138.25	59.8896	138.25	34.9369	138.25	25.429
						46.1667	54.866	46.2	83.9288	46.1667	84.5077	46.1667	3.43825	46.1667	-0.0657774	138.5	-3.20938	138.5	102.673	138.5	204.641	138.5	109.77	138.5	59.8833	138.5	34.9401	138.5	25.429
						46.25	54.8629	46.2833	83.9228	46.25	84.5205	46.25	3.4371	46.25	-0.0659607	138.75	-3.21339	138.75	102.773	138.75	204.823	138.75	109.77	138.75	59.8739	138.75	34.9306	138.75	25.429
						46.3333	54.8603	46.3667	83.9167	46.3333	84.5301	46.3333	3.4349	46.3333	-0.0664945	139	-3.21424	139	102.886	139	204.997	139	109.773	139	59.8675	139	34.9212	139	25.429
						46.4167	54.8576	46.45	83.9114	46.4167	84.5383	46.4167	3.43235	46.4167	-0.0656262	139.25	-3.2151	139.25	102.979	139.25	205.158	139.25	109.773	139.25	59.8675	139.25	34.9275	139.25	25.429
						46.5	54.8549	46.5333	83.9071	46.5	84.5448	46.5	3.4305	46.5	-0.0644074	139.5	-3.21596	139.5	103.085	139.5	205.312	139.5	109.767	139.5	59.8707	139.5	34.9243	139.5	25.4259
						46.5833	54.8523	46.6167	83.9042	46.5833	84.5505	46.5833	3.42795	46.5833	-0.0628382	139.75	-3.21997	139.75	103.182	139.75	205.464	139.75	109.76	139.75	59.8644	139.75	34.9243	139.75	25.4259
						46.6667	54.8493	46.7	83.9041	46.6667	84.556	46.6667	3.4261	46.6667	-0.0616194	140	-3.22398	140	103.278	140	205.618	140	109.751	140	59.8644	140	34.918	140	25.4196
						46.75	54.8462	46.7833	83.9068	46.75	84.561	46.75	3.4246	46.75	-0.0600501	140.25	-3.22799	140.25	103.378	140.25	205.795	140.25	109.748	140.25	59.8675	140.25	34.9148	140.25	25.4196
						46.8333	54.8436	46.8667	83.9141	46.8333	84.5657	46.8333	3.4238	46.8333	-0.0577798	140.5	-3.22884	140.5	103.478	140.5	205.962	140.5	109.741	140.5	59.8644	140.5	34.918	140.5	25.4164
						46.9167	54.8405	46.95	83.9235	46.9167	84.5697	46.9167	3.42335	46.9167	-0.0555095	140.75	-3.2297	140.75	103.581	140.75	206.133	140.75	109.735	140.75	59.8581	140.75	34.9117	140.75	25.4196
						47	54.8379	47.0333	83.9357	47	84.5727	47	3.42256	47	-0.0525382	141	-3.23371	141	103.684	141	206.294	141	109.729	141	59.8518	141	34.9117	141	25.4196
						47.0833	54.8352	47.1167	83.9492	47.0833	84.5757	47.0833	3.42106	47.0833	-0.0495669	141.25	-3.23457	141.25	103.783	141.25	206.464	141.25	109.719	141.25	59.8486	141.25	34.918	141.25	25.4133
						47.1667	54.8325	47.2	83.9639	47.1667	84.5783	47.1667	3.41991	47.1667	-0.0472966	141.5	-3.23858	141.5	103.883	141.5	206.628	141.5	109.722	141.5	59.8455	141.5	34.918	141.5	25.4227
						47.25	54.8302	47.2833	83.9789	47.25	84.5819	47.25	3.41806	47.25	-0.0450263	141.75	-3.24574	141.75	103.986	141.75	206.798	141.75	109.729	141.75	59.8392	141.75	34.9212	141.75	25.4259
						47.3333	54.8283	47.3667	83.9931	47.3333	84.5863	47.3333	3.41656	47.3333	-0.0424055	142	-3.24345	142	104.086	142	206.962	142	109.729	142	59.8423	142	34.9243	142	25.4227
						47.4167	54.8259	47.45	84.0046	47.4167	84.591	47.4167	3.41436	47.4167	-0.0404857	142.25	-3.25061	142.25	104.185	142.25	207.114	142.25	109.726	142.25	59.8455	142.25	34.9212	142.25	25.4259
						47.5	54.8233	47.5333	84.0136	47.5	84.5957	47.5	3.41181	47.5	-0.039267	142.5	-3.25778	142.5	104.285	142.5	207.265	142.5	109.729	142.5	59.8423	142.5	34.918	142.5	25.4259
						47.5833	54.8213	47.6167	84.0188	47.5833	84.6004	47.5833	3.40961	47.5833	-0.0383987	142.75	-3.25863	142.75	104.382	142.75	207.42	142.75	109.722	142.75	59.8392	142.75	34.9117	142.75	25.4227
						47.6667	54.8204	47.7	84.0201	47.6667	84.6059	47.6667	3.40776	47.6667	-0.037881	143	-3.26264	143	104.481	143	207.565	143	109.719	143	59.8392	143	34.9085	143	25.4196
						47.75	54.8198	47.7833	84.0165	47.75	84.6123	47.75	3.40661	47.75	-0.0370127	143.25	-3.2635	143.25	104.591	143.25	207.716	143.25	109.713	143.25	59.8392	143.25	34.9054	143.25	25.4133
						47.8333	54.8196	47.8667	84.0094	47.8333	84.6188	47.8333	3.40651	47.8333	-0.0354434	143.5	-3.26751	143.5	104.697	143.5	207.861	143.5	109.71	143.5	59.8423	143.5	34.9054	143.5	25.4133
						47.9167	54.8194	47.95	83.9995	47.9167	84.6256	47.9167	3.40641	47.9167	-0.0342246	143.75	-3.27468	143.75	104.793	143.75	208.022	143.75	109.7	143.75	59.8455	143.75	34.9022	143.75	25.4006
						48	54.8192	48.0333	83.9875	48	84.6317	48	3.40702	48	-0.0337069	144	-3.28184	144	104.896	144	208.183	144	109.694	144	59.8423	144	34.8928	144	25.3943
						48.0833	54.8193	48.1167	83.9752	48.0833	84.6375	48.0833	3.40762	48.0833	-0.0338902	144.25	-3.28585	144.25	104.996	144.25	208.341	144.25	109.697	144.25	59.836	144.25	34.8896	144.25	25.3943
						48.1667	54.8209	48.2	83.9635	48.1667	84.6425	48.1667	3.40858	48.1667	-0.0340734	144.5	-3.28986	144.5	105.093	144.5	208.495	144.5	109.694	144.5	59.8328	144.5	34.877	144.5	25.3912
						48.25	54.8238	48.2833	83.954	48.25	84.6473	48.25	3.40953	48.25	-0.0342567	144.75	-3.29387	144.75	105.199	144.75	208.65	144.75	109.691	144.75	59.8297	144.75	34.8707	144.75	25.3943
						48.3333	54.8271	48.3667	83.9476	48.3333	84.6527	48.3333	3.41013	48.3333	-0.035141	145	-3.29788	145	105.298	145	208.801	145	109.691	145	59.8234	145	34.8644	145	25.388
						48.4167	54.8311	48.45	83.9436	48.4167	84.6577	48.4167	3.41039	48.4167	-0.0367263	145.25	-3.30189	145.25	105.398	145.25	208.975	145.25	109.688	145.25	59.8202	145.25	34.8581	145.25	25.3849
						48.5	54.8365	48.5333	83.9418	48.5	84.6624	48.5	3.41064	48.5	-0.0390126	145.5	-3.30591	145.5	105.501	145.5	209.133	145.5	109.688	145.5	59.8139	145.5	34.8581	145.5	25.3786
						48.5833	54.8415	48.6167	83.9399	48.5833	84.6672	48.5833	3.41159	48.5833	-0.0423504	145.75	-3.30992	145.75	105.598	145.75	209.281	145.75	109.685	145.75	59.8139	145.75	34.8518	145.75	25.3723
						48.6667	54.8469	48.7	83.9364	48.6667	84.6712	48.6667	3.4136	48.6667	-0.0446368	146	-3.31393	146	105.707	146	209.426	146	109.685	146	59.8171	146	34.8518	146	25.3723
						48.75	54.8527	48.7833	83.93	48.75	84.6748	48.75	3.41526	48.75	-0.0462221	146.25	-3.31478	146.25	105.81	146.25	209.581	146.25	109.681	146.25	59.8171	146.25	34.8518	146.25	25.3628
						48.8333	54.8591	48.8667	83.9183	48.8333	84.6774	48.8333	3.41796	48.8333	-0.0474568	146.5	-3.31249	146.5	105.909	146.5	209.732	146.5	109.675	146.5	59.8171	146.5	34.8581	146.5	25.3596
						48.9167	54.8655	48.95	83.9003	48.9167	84.679	48.9167	3.42067	48.9167	-0.0490421	146.75	-3.31965	146.75	106.012	146.75	209.89	146.75	109.672	146.75	59.8108	146.75	34.8549	146.75	25.3596
						49	54.873	49.0333	83.875	49	84.6799	49	3.42338	49	-0.0506274	147	-3.32366	147	106.115	147	210.06	147	109.666	147	59.8045	147	34.8518	147	25.3596
						49.0833	54.8816	49.1167	83.8427	49.0833	84.6797	49.0833	3.42678	49.0833	-0.0518622	147.25	-3.31821	147.25	106.221	147.25	210.237	147.25	109.656	147.25	59.8045	147.25	34.8486	147.25	25.3596
						49.1667	54.8898	49.2	83.8054	49.1667	84.6788	49.1667	3.43019	49.1667	-0.053798	147.5	-3.32222	147.5	106.324	147.5	210.394	147.5	109.653	147.5	59.8013	147.5	34.8454	147.5	25.3565
						49.25	54.8969	49.2833	83.7671	49.25	84.6768	49.25	3.43395	49.25	-0.0546823	147.75	-3.32308	147.75	106.418	147.75	210.533	147.75	109.65	147.75	59.795	147.75	34.8391	147.75	25.3533
						49.3333	54.9051	49.3667	83.7303	49.3333	84.6745	49.3333	3.43771	49.3333	-0.0552161	148	-3.32709	148	106.517	148	210.704	148	109.65	148	59.795	148	34.8391	148	25.3502
						49.4167	54.9137	49.45	83.6972	49.4167	84.6719	49.4167	3.44042	49.4167	-0.0561004	148.25	-3.32794	148.25	106.614	148.25	210.861	148.25	109.644	148.25	59.7887	148.25	34.836	148.25	25.347
						49.5	54.9229	49.5333	83.6705	49.5	84.6689	49.5	3.44277	49.5	-0.0573352	148.5	-3.3288	148.5	106.717	148.5	211.022	148.5	109.647	148.5	59.7824	148.5	34.8423	148.5	25.3502
						49.5833	54.9322	49.6167	83.6539	49.5833	84.6659	49.5833	3.44338	49.5833	-0.0589205	148.75	-3.33596	148.75	106.817	148.75	211.161	148.75	109.644	148.75	59.7792	148.75	34.8391	148.75	25.347
						49.6667	54.9418	49.7	83.6486	49.6667	84.6632	49.6667	3.44328	49.6667	-0.0608563	149	-3.33682	149	106.91	149	211.331	149	109.637	149	59.7792	149	34.8454	149	25.3407
						49.75	54.9496	49.7833	83.6541	49.75	84.6613	49.75	3.44248	49.75	-0.0624416	149.25	-3.33768	149.25	107.022	149.25	211.502	149.25	109.64	149.25	59.7761	149.25	34.8454	149.25	25.3439
						49.8333	54.9557	49.8667	83.667	49.8333	84.66	49.8333	3.44028	49.8333	-0.0640269	149.5	-3.33222	149.5	107.125	149.5	211.663	149.5	109.644	149.5	59.7792	149.5	34.8486	149.5	25.3407
						49.9167	54.9618	49.95	83.6837	49.9167	84.6581	49.9167	3.43738	49.9167	-0.0645607	149.75	-3.33623	149.75	107.225	149.75	211.805	149.75	109.634	149.75	59.7761	149.75	34.8486	149.75	25.3439
						50	54.9676	50.0333	83.6998	50	84.6565	50	3.43308	50	-0.0650944	150	-3.34025	150	107.325	150	211.94	150	109.628	150	59.7666	150	34.8486	150	25.3439
						50.0833	54.9722	50.1167	83.7119	50.0833	84.6546	50.0833	3.42702	50.0833	-0.0649272	150.25	-3.3411	150.25	107.421	150.25	212.085	150.25	109.628	150.25	59.7666	150.25	34.8423	150.25	25.3439
						50.1667	54.9766	50.2	83.7182	50.1667	84.6523	50.1667	3.41921	50.1667	-0.0644094	150.5	-3.34196	150.5	107.527	150.5	212.249	150.5	109.625	150.5	59.7698	150.5	34.8454	150.5	25.347
						50.25	54.9802	50.2833	83.717	50.25	84.65	50.25	3.41	50.25	-0.0638917	150.75	-3.34281	150.75	107.624	150.75	212.401	150.75	109.618	150.75	59.7666	150.75	34.8328	150.75	25.3407
						50.3333	54.9828	50.3667	83.7071	50.3333	84.6473	50.3333	3.40044	50.3333	-0.0630234	151	-3.34683	151	107.727	151	212.577	151	109.615	151	59.7603	151	34.8265	151	25.3344
						50.4167	54.9847	50.45	83.6902	50.4167	84.6447	50.4167	3.38983	50.4167	-0.0611036	151.25	-3.35399	151.25	107.823	151.25	212.707	151.25	109.612	151.25	59.7571	151.25	34.8171	151.25	25.3312
						50.5	54.9869	50.5333	83.6684	50.5	84.6417	50.5	3.37957	50.5	-0.0591839	151.5	-3.35169	151.5	107.926	151.5	212.858	151.5	109.609	151.5	59.754	151.5	34.8202	151.5	25.3312
						50.5833	54.9888	50.6167	83.6459	50.5833	84.638	50.5833	3.36895	50.5833	-0.0572641	151.75	-3.35255	151.75	108.023	151.75	213.006	151.75	109.612	151.75	59.7477	151.75	34.8202	151.75	25.3281
						50.6667	54.99	50.7	83.6265	50.6667	84.635	50.6667	3.35764	50.6667	-0.0549938	152	-3.36287	152	108.116	152	213.148	152	109.606	152	59.7477	152	34.8234	152	25.3249
						50.75	54.9909	50.7833	83.6152	50.75	84.632	50.75	3.34598	50.75	-0.052373	152.25	-3.36057	152.25	108.216	152.25	213.312	152.25	109.612	152.25	59.7477	152.25	34.8202	152.25	25.3312
						50.8333	54.9924	50.8667	83.6144	50.8333	84.629	50.8333	3.33326	50.8333	-0.0501027	152.5	-3.36143	152.5	108.328	152.5	213.47	152.5	109.609	152.5	59.7508	152.5	34.8234	152.5	25.3344
						50.9167	54.9939	50.95	83.6245	50.9167	84.626	50.9167	3.32125	50.9167	-0.0485334	152.75	-3.36228	152.75	108.425	152.75	213.609	152.75	109.603	152.75	59.7477	152.75	34.8076	152.75	25.3344
						51	54.9955	51.0333	83.6458	51	84.623	51	3.30993	51	-0.0462631	153	-3.36314	153	108.522	153	213.767	153	109.603	153	59.7445	153	34.8076	153	25.3281
						51.0833	54.997	51.1167	83.6748	51.0833	84.6207	51.0833	3.29932	51.0833	-0.0443433	153.25	-3.36399	153.25	108.615	153.25	213.905	153.25	109.599	153.25	59.7445	153.25	34.8013	153.25	25.3249
						51.1667	54.9985	51.2	83.7066	51.1667	84.6184	51.1667	3.28976	51.1667	-0.0424235	153.5	-3.35854	153.5	108.721	153.5	214.054	153.5	109.596	153.5	59.7414	153.5	34.8044	153.5	25.3249
						51.25	55.0001	51.2833	83.7363	51.25	84.6161	51.25	3.2802	51.25	-0.0401532	153.75	-3.36255	153.75	108.827	153.75	214.193	153.75	109.596	153.75	59.7414	153.75	34.7981	153.75	25.3249
						51.3333	55.0023	51.3667	83.7597	51.3333	84.6127	51.3333	3.27169	51.3333	-0.0382335	154	-3.36656	154	108.914	154	214.347	154	109.593	154	59.7382	154	34.795	154	25.3218
						51.4167	55.0046	51.45	83.7757	51.4167	84.6087	51.4167	3.26458	51.4167	-0.0366642	154.25	-3.37373	154.25	109.014	154.25	214.492	154.25	109.593	154.25	59.7319	154.25	34.7918	154.25	25.3218
						51.5	55.0065	51.5333	83.7823	51.5	84.6043	51.5	3.25782	51.5	-0.0361464	154.5	-3.37143	154.5	109.114	154.5	214.647	154.5	109.596	154.5	59.7319	154.5	34.7918	154.5	25.3596
						51.5833	55.008	51.6167	83.7787	51.5833	84.5999	51.5833	3.25317	51.5833	-0.0352782	154.75	-3.37544	154.75	109.204	154.75	214.792	154.75	109.599	154.75	59.7351	154.75	34.7855	154.75	25.3975
						51.6667	55.0088	51.7	83.7681	51.6667	84.5958	51.6667	3.25027	51.6667	-0.0344099	155	-3.3763	155	109.297	155	214.95	155	109.593	155	59.7351	155	34.7887	155	25.4322
						51.75	55.009	51.7833	83.7515	51.75	84.5921	51.75	3.24912	51.75	-0.0345932	155.25	-3.38346	155.25	109.388	155.25	215.085	155.25	109.59	155.25	59.7256	155.25	34.7792	155.25	25.47
						51.8333	55.0091	51.8667	83.7325	51.8333	84.5881	51.8333	3.24937	51.8333	-0.0344259	155.5	-3.38747	155.5	109.481	155.5	215.227	155.5	109.584	155.5	59.7224	155.5	34.7855	155.5	25.5079
						51.9167	55.0096	51.95	83.716	51.9167	84.5851	51.9167	3.25103	51.9167	-0.0346092	155.75	-3.38833	155.75	109.581	155.75	215.36	155.75	109.577	155.75	59.7224	155.75	34.7887	155.75	25.5584
						52	55.0097	52.0333	83.7068	52	84.5821	52	3.25444	52	-0.035143	156	-3.38603	156	109.681	156	215.527	156	109.574	156	59.7193	156	34.7792	156	25.5994
						52.0833	55.0095	52.1167	83.7084	52.0833	84.5801	52.0833	3.25855	52.0833	-0.0353262	156.25	-3.39635	156.25	109.777	156.25	215.656	156.25	109.568	156.25	59.713	156.25	34.7792	156.25	25.6404
						52.1667	55.0086	52.2	83.7196	52.1667	84.5785	52.1667	3.26406	52.1667	-0.0348085	156.5	-3.39405	156.5	109.877	156.5	215.805	156.5	109.562	156.5	59.713	156.5	34.7792	156.5	25.6782
						52.25	55.0077	52.2833	83.7384	52.25	84.5773	52.25	3.27132	52.25	-0.0335897	156.75	-3.39491	156.75	109.967	156.75	215.947	156.75	109.562	156.75	59.7067	156.75	34.7729	156.75	25.7129
						52.3333	55.0068	52.3667	83.7614	52.3333	84.5764	52.3333	3.27928	52.3333	-0.032371	157	-3.39892	157	110.061	157	216.07	157	109.558	157	59.7035	157	34.7729	157	25.7508
						52.4167	55.0058	52.45	83.7838	52.4167	84.5759	52.4167	3.28865	52.4167	-0.0315027	157.25	-3.40293	157.25	110.151	157.25	216.211	157.25	109.555	157.25	59.7035	157.25	34.7729	157.25	25.7855
						52.5	55.0046	52.5333	83.8016	52.5	84.5753	52.5	3.29872	52.5	-0.0306344	157.5	-3.40694	157.5	110.248	157.5	216.344	157.5	109.562	157.5	59.7004	157.5	34.7824	157.5	25.8265
						52.5833	55.0037	52.6167	83.8117	52.5833	84.5751	52.5833	3.30984	52.5833	-0.0301167	157.75	-3.4078	157.75	110.347	157.75	216.476	157.75	109.558	157.75	59.6972	157.75	34.7792	157.75	25.8738
						52.6667	55.0027	52.7	83.8126	52.6667	84.5742	52.6667	3.32201	52.6667	-0.0292484	158	-3.41496	158	110.45	158	216.612	158	109.555	158	59.694	158	34.7729	158	25.9117
						52.75	55.0015	52.7833	83.8038	52.75	84.5733	52.75	3.33558	52.75	-0.0283802	158.25	-3.41897	158.25	110.547	158.25	216.77	158.25	109.555	158.25	59.6909	158.25	34.7792	158.25	25.9527
						52.8333	54.9999	52.8667	83.7858	52.8333	84.5724	52.8333	3.35126	52.8333	-0.0275119	158.5	-3.41983	158.5	110.631	158.5	216.915	158.5	109.549	158.5	59.6814	158.5	34.7729	158.5	25.9874
						52.9167	54.9986	52.95	83.7622	52.9167	84.5726	52.9167	3.36868	52.9167	-0.0259426	158.75	-3.42384	158.75	110.727	158.75	217.038	158.75	109.54	158.75	59.6814	158.75	34.776	158.75	26.0253
						53	54.9984	53.0333	83.7348	53	84.5724	53	3.38822	53	-0.0243734	159	-3.4247	159	110.821	159	217.18	159	109.533	159	59.6814	159	34.776	159	26.06
						53.0833	54.9982	53.1167	83.7084	53.0833	84.5722	53.0833	3.4102	53.0833	-0.0231546	159.25	-3.42871	159.25	110.914	159.25	217.312	159.25	109.527	159.25	59.6783	159.25	34.7792	159.25	26.0536
						53.1667	54.998	53.2	83.6887	53.1667	84.5717	53.1667	3.43324	53.1667	-0.0215853	159.5	-3.42641	159.5	111.014	159.5	217.467	159.5	109.517	159.5	59.672	159.5	34.7824	159.5	26.0505
						53.25	54.9984	53.2833	83.6788	53.25	84.5708	53.25	3.45732	53.25	-0.0189645	159.75	-3.43358	159.75	111.117	159.75	217.587	159.75	109.521	159.75	59.6625	159.75	34.776	159.75	26.0536
						53.3333	54.9996	53.3667	83.6801	53.3333	84.5688	53.3333	3.48246	53.3333	-0.0159932	160	-3.43128	160	111.22	160	217.729	160	109.521	160	59.6625	160	34.776	160	26.0536
						53.4167	54.9998	53.45	83.6923	53.4167	84.5665	53.4167	3.5083	53.4167	-0.0137229	160.25	-3.43844	160.25	111.316	160.25	217.883	160.25	109.524	160.25	59.6562	160.25	34.7666	160.25	26.06
						53.5	55.0003	53.5333	83.7118	53.5	84.5625	53.5	3.53414	53.5	-0.0114526	160.5	-3.4393	160.5	111.407	160.5	218.019	160.5	109.521	160.5	59.653	160.5	34.7603	160.5	26.0568
						53.5833	55.0014	53.6167	83.7342	53.5833	84.5581	53.5833	3.55963	53.5833	-0.00918232	160.75	-3.44331	160.75	111.506	160.75	218.161	160.75	109.524	160.75	59.653	160.75	34.7634	160.75	26.0568
						53.6667	55.0023	53.7	83.7555	53.6667	84.5523	53.6667	3.58477	53.6667	-0.00726254	161	-3.44732	161	111.587	161	218.306	161	109.521	161	59.6499	161	34.754	161	26.0536
						53.75	55.0031	53.7833	83.7736	53.75	84.5465	53.75	3.60886	53.75	-0.00639428	161.25	-3.45133	161.25	111.674	161.25	218.439	161.25	109.521	161.25	59.6467	161.25	34.7508	161.25	26.0568
						53.8333	55.0036	53.8667	83.7854	53.8333	84.5396	53.8333	3.63225	53.8333	-0.00622703	161.5	-3.45219	161.5	111.777	161.5	218.571	161.5	109.514	161.5	59.6499	161.5	34.7508	161.5	26.0536
						53.9167	55.0044	53.95	83.7875	53.9167	84.5321	53.9167	3.65493	53.9167	-0.00605979	161.75	-3.4562	161.75	111.867	161.75	218.719	161.75	109.505	161.75	59.6404	161.75	34.7477	161.75	26.0473
						54	55.0046	54.0333	83.7797	54	84.5245	54	3.67692	54	-0.00659356	162	-3.45705	162	111.961	162	218.849	162	109.505	162	59.6341	162	34.7445	162	26.0536
						54.0833	55.0033	54.1167	83.7652	54.0833	84.5173	54.0833	3.69715	54.0833	-0.00677683	162.25	-3.45791	162.25	112.045	162.25	219	162.25	109.495	162.25	59.6341	162.25	34.7319	162.25	26.0505
						54.1667	55.0017	54.2	83.7448	54.1667	84.5104	54.1667	3.71598	54.1667	-0.0069601	162.5	-3.46823	162.5	112.135	162.5	219.142	162.5	109.492	162.5	59.6341	162.5	34.7256	162.5	26.0442
						54.25	54.9994	54.2833	83.7212	54.25	84.5046	54.25	3.73341	54.25	-0.00679285	162.75	-3.47224	162.75	112.225	162.75	219.281	162.75	109.489	162.75	59.6341	162.75	34.7256	162.75	26.041
						54.3333	54.9967	54.3667	83.6976	54.3333	84.4992	54.3333	3.74979	54.3333	-0.00697612	163	-3.46994	163	112.309	163	219.407	163	109.486	163	59.6341	163	34.7098	163	26.041
						54.4167	54.9947	54.45	83.6765	54.4167	84.4944	54.4167	3.76371	54.4167	-0.0078604	163.25	-3.47711	163.25	112.409	163.25	219.546	163.25	109.48	163.25	59.6341	163.25	34.7066	163.25	26.0505
						54.5	54.9924	54.5333	83.6614	54.5	84.4897	54.5	3.77553	54.5	-0.00839418	163.5	-3.48112	163.5	112.506	163.5	219.685	163.5	109.476	163.5	59.631	163.5	34.6972	163.5	26.0505
						54.5833	54.9901	54.6167	83.655	54.5833	84.4867	54.5833	3.7849	54.5833	-0.00822693	163.75	-3.48513	163.75	112.596	163.75	219.823	163.75	109.476	163.75	59.6278	163.75	34.6909	163.75	26.0473
						54.6667	54.9878	54.7	83.6566	54.6667	84.4851	54.6667	3.79216	54.6667	-0.00770918	164	-3.48914	164	112.686	164	219.972	164	109.473	164	59.6183	164	34.6783	164	26.0536
						54.75	54.9855	54.7833	83.6636	54.75	84.4835	54.75	3.79732	54.75	-0.00754194	164.25	-3.49	164.25	112.78	164.25	220.098	164.25	109.476	164.25	59.6215	164.25	34.6719	164.25	26.0568
						54.8333	54.9831	54.8667	83.6722	54.8333	84.483	54.8333	3.80108	54.8333	-0.00842622	164.5	-3.4877	164.5	112.87	164.5	220.243	164.5	109.464	164.5	59.631	164.5	34.6751	164.5	26.0568
						54.9167	54.9808	54.95	83.6813	54.9167	84.4842	54.9167	3.80343	54.9167	-0.00825898	164.75	-3.49171	164.75	112.96	164.75	220.41	164.75	109.461	164.75	59.631	164.75	34.6751	164.75	26.0568
						55	54.9796	55.0333	83.6882	55	84.4875	55	3.80474	55	-0.00809174	165	-3.48626	165	113.044	165	220.546	165	109.457	165	59.6404	165	34.6783	165	26.06
						55.0833	54.9779	55.1167	83.6909	55.0833	84.4925	55.0833	3.80499	55.0833	-0.00757399	165.25	-3.49027	165.25	113.131	165.25	220.685	165.25	109.464	165.25	59.6404	165.25	34.6688	165.25	26.0536
						55.1667	54.9756	55.2	83.6877	55.1667	84.4987	55.1667	3.8049	55.1667	-0.00705624	165.5	-3.49112	165.5	113.218	165.5	220.808	165.5	109.454	165.5	59.6373	165.5	34.6656	165.5	26.0473
						55.25	54.9737	55.2833	83.6767	55.25	84.5058	55.25	3.80445	55.25	-0.0072395	165.75	-3.49198	165.75	113.312	165.75	220.956	165.75	109.454	165.75	59.6404	165.75	34.6625	165.75	26.0379
						55.3333	54.9713	55.3667	83.6591	55.3333	84.513	55.3333	3.804	55.3333	-0.00637124	166	-3.49915	166	113.405	166	221.095	166	109.454	166	59.6404	166	34.653	166	26.0284
						55.4167	54.969	55.45	83.6373	55.4167	84.5205	55.4167	3.8032	55.4167	-0.00585349	166.25	-3.50316	166.25	113.483	166.25	221.23	166.25	109.457	166.25	59.6373	166.25	34.6467	166.25	26.0379
						55.5	54.9671	55.5333	83.6144	55.5	84.5291	55.5	3.80275	55.5	-0.00498523	166.5	-3.50401	166.5	113.567	166.5	221.357	166.5	109.461	166.5	59.6404	166.5	34.6467	166.5	26.0347
						55.5833	54.9658	55.6167	83.594	55.5833	84.5376	55.5833	3.80231	55.5833	-0.00306545	166.75	-3.50802	166.75	113.654	166.75	221.508	166.75	109.457	166.75	59.6373	166.75	34.6467	166.75	26.0284
						55.6667	54.9652	55.7	83.5788	55.6667	84.5452	55.6667	3.80186	55.6667	-0.00219719	167	-3.51834	167	113.748	167	221.637	167	109.451	167	59.6246	167	34.6404	167	26.0221
						55.75	54.9643	55.7833	83.5724	55.75	84.552	55.75	3.80141	55.75	-0.00132893	167.25	-3.5192	167.25	113.832	167.25	221.795	167.25	109.442	167.25	59.6215	167.25	34.6341	167.25	26.0253
						55.8333	54.9637	55.8667	83.5769	55.8333	84.5577	55.8333	3.80061	55.8333	-0.000460668	167.5	-3.52006	167.5	113.912	167.5	221.928	167.5	109.439	167.5	59.6152	167.5	34.6278	167.5	26.0284
						55.9167	54.9635	55.95	83.5919	55.9167	84.5632	55.9167	3.79946	55.9167	0.000407591	167.75	-3.53038	167.75	114.003	167.75	222.06	167.75	109.435	167.75	59.6089	167.75	34.6215	167.75	26.0284
						56	54.9626	56.0333	83.6163	56	84.5686	56	3.79937	56	0.00197687	168	-3.52492	168	114.096	168	222.196	168	109.435	168	59.612	168	34.6215	168	26.0221
						56.0833	54.9621	56.1167	83.6453	56.0833	84.5736	56.0833	3.79927	56.0833	0.00284513	168.25	-3.52263	168.25	114.186	168.25	222.328	168.25	109.439	168.25	59.6183	168.25	34.6215	168.25	26.0253
						56.1667	54.9615	56.2	83.6747	56.1667	84.5776	56.1667	3.79987	56.1667	0.00371339	168.5	-3.52348	168.5	114.273	168.5	222.47	168.5	109.439	168.5	59.6215	168.5	34.6215	168.5	26.0253
						56.25	54.9613	56.2833	83.7005	56.25	84.581	56.25	3.80083	56.25	0.00493215	168.75	-3.52749	168.75	114.364	168.75	222.596	168.75	109.439	168.75	59.6278	168.75	34.6309	168.75	26.0189
						56.3333	54.9614	56.3667	83.7194	56.3333	84.5843	56.3333	3.80248	56.3333	0.00580041	169	-3.53466	169	114.441	169	222.741	169	109.429	169	59.6246	169	34.6278	169	26.0095
						56.4167	54.9619	56.45	83.7284	56.4167	84.5876	56.4167	3.80449	56.4167	0.0077202	169.25	-3.53551	169.25	114.522	169.25	222.887	169.25	109.429	169.25	59.6183	169.25	34.6278	169.25	26.0032
						56.5	54.9624	56.5333	83.7276	56.5	84.5895	56.5	3.80684	56.5	0.00893897	169.5	-3.54583	169.5	114.603	169.5	222.988	169.5	109.429	169.5	59.612	169.5	34.6246	169.5	26
						56.5833	54.9629	56.6167	83.7188	56.5833	84.5907	56.5833	3.8092	56.5833	0.0101577	169.75	-3.55615	169.75	114.693	169.75	223.111	169.75	109.429	169.75	59.5994	169.75	34.612	169.75	25.9906
						56.6667	54.9641	56.7	83.7061	56.6667	84.5908	56.6667	3.81156	56.6667	0.011026	170	-3.55386	170	114.777	170	223.246	170	109.423	170	59.5963	170	34.6152	170	25.9842
						56.75	54.9656	56.7833	83.6937	56.75	84.59	56.75	3.81356	56.75	0.0118943	170.25	-3.55471	170.25	114.861	170.25	223.376	170.25	109.426	170.25	59.6026	170.25	34.6183	170.25	25.9842
						56.8333	54.9671	56.8667	83.6859	56.8333	84.5894	56.8333	3.81557	56.8333	0.0127625	170.5	-3.55557	170.5	114.948	170.5	223.499	170.5	109.426	170.5	59.5994	170.5	34.612	170.5	25.9906
						56.9167	54.969	56.95	83.6848	56.9167	84.5896	56.9167	3.81722	56.9167	0.0136308	170.75	-3.55642	170.75	115.026	170.75	223.606	170.75	109.416	170.75	59.5931	170.75	34.6152	170.75	25.9906
						57	54.9706	57.0333	83.6931	57	84.5904	57	3.81888	57	0.0148495	171	-3.56043	171	115.113	171	223.745	171	109.41	171	59.5836	171	34.6152	171	25.9811
						57.0833	54.9714	57.1167	83.7123	57.0833	84.5916	57.0833	3.82018	57.0833	0.0150168	171.25	-3.56129	171.25	115.21	171.25	223.899	171.25	109.407	171.25	59.5805	171.25	34.6152	171.25	25.9842
						57.1667	54.9719	57.2	83.7402	57.1667	84.5921	57.1667	3.82184	57.1667	0.0141325	171.5	-3.56846	171.5	115.294	171.5	224.029	171.5	109.401	171.5	59.5742	171.5	34.6057	171.5	25.9811
						57.25	54.9727	57.2833	83.7724	57.25	84.5937	57.25	3.8235	57.25	0.0135987	171.75	-3.56931	171.75	115.371	171.75	224.17	171.75	109.398	171.75	59.5742	171.75	34.6089	171.75	25.9811
						57.3333	54.9736	57.3667	83.8031	57.3333	84.5949	57.3333	3.82585	57.3333	0.013065	172	-3.57017	172	115.458	172	224.259	172	109.398	172	59.5742	172	34.612	172	25.9779
						57.4167	54.9733	57.45	83.8272	57.4167	84.5965	57.4167	3.82891	57.4167	0.0125312	172.25	-3.56787	172.25	115.549	172.25	224.394	172.25	109.388	172.25	59.571	172.25	34.6089	172.25	25.9748
						57.5	54.9735	57.5333	83.8405	57.5	84.5987	57.5	3.83162	57.5	0.0119974	172.5	-3.56873	172.5	115.636	172.5	224.527	172.5	109.385	172.5	59.571	172.5	34.6152	172.5	25.9716
						57.5833	54.9736	57.6167	83.8411	57.5833	84.6006	57.5833	3.83397	57.5833	0.0111131	172.75	-3.57589	172.75	115.72	172.75	224.653	172.75	109.388	172.75	59.5679	172.75	34.6152	172.75	25.9748
						57.6667	54.9734	57.7	83.8301	57.6667	84.6022	57.6667	3.83703	57.6667	0.00952782	173	-3.57675	173	115.801	173	224.782	173	109.388	173	59.5584	173	34.6215	173	25.9653
						57.75	54.9732	57.7833	83.8083	57.75	84.6034	57.75	3.83904	57.75	0.00759201	173.25	-3.58076	173.25	115.888	173.25	224.921	173.25	109.385	173.25	59.5489	173.25	34.6215	173.25	25.9653
						57.8333	54.973	57.8667	83.7784	57.8333	84.6039	57.8333	3.84104	57.8333	0.00670773	173.5	-3.58162	173.5	115.972	173.5	225.063	173.5	109.382	173.5	59.5458	173.5	34.6089	173.5	25.9622
						57.9167	54.9728	57.95	83.745	57.9167	84.6048	57.9167	3.8427	57.9167	0.00687497	173.75	-3.58878	173.75	116.062	173.75	225.177	173.75	109.388	173.75	59.5395	173.75	34.6057	173.75	25.9653
						58	54.9718	58.0333	83.7141	58	84.6053	58	3.84365	58	0.00599069	174	-3.5991	174	116.152	174	225.297	174	109.391	174	59.5332	174	34.5962	174	25.9622
						58.0833	54.9716	58.1167	83.6905	58.0833	84.6051	58.0833	3.84425	58.0833	0.00440539	174.25	-3.5968	174.25	116.249	174.25	225.448	174.25	109.385	174.25	59.53	174.25	34.5931	174.25	25.959
						58.1667	54.9721	58.2	83.6757	58.1667	84.6057	58.1667	3.84486	58.1667	0.0031706	174.5	-3.59135	174.5	116.342	174.5	225.571	174.5	109.382	174.5	59.53	174.5	34.5931	174.5	25.9559
						58.25	54.9715	58.2833	83.67	58.25	84.6075	58.25	3.84616	58.25	0.00263683	174.75	-3.59852	174.75	116.433	174.75	225.691	174.75	109.379	174.75	59.53	174.75	34.5931	174.75	25.959
						58.3333	54.9706	58.3667	83.6714	58.3333	84.6065	58.3333	3.84782	58.3333	0.00280407	175	-3.60568	175	116.526	175	225.82	175	109.372	175	59.5174	175	34.5836	175	25.959
						58.4167	54.9697	58.45	83.6772	58.4167	84.6034	58.4167	3.84877	58.4167	0.00437334	175.25	-3.60654	175.25	116.616	175.25	225.937	175.25	109.369	175.25	59.5142	175.25	34.5836	175.25	25.9559
						58.5	54.9691	58.5333	83.6855	58.5	84.6016	58.5	3.85078	58.5	0.00559211	175.5	-3.60739	175.5	116.713	175.5	226.085	175.5	109.372	175.5	59.5174	175.5	34.5773	175.5	25.9527
						58.5833	54.9686	58.6167	83.6911	58.5833	84.5999	58.5833	3.85278	58.5833	0.00575935	175.75	-3.60509	175.75	116.809	175.75	226.215	175.75	109.372	175.75	59.5174	175.75	34.5742	175.75	25.9559
						58.6667	54.968	58.7	83.6899	58.6667	84.5949	58.6667	3.85479	58.6667	0.0059266	176	-3.61226	176	116.893	176	226.319	176	109.363	176	59.5142	176	34.5615	176	25.9495
						58.75	54.9678	58.7833	83.6797	58.75	84.595	58.75	3.8568	58.75	0.00784638	176.25	-3.61312	176.25	116.974	176.25	226.448	176.25	109.36	176.25	59.5111	176.25	34.5584	176.25	25.9464
						58.8333	54.9669	58.8667	83.6596	58.8333	84.5833	58.8333	3.85915	58.8333	0.0111682	176.5	-3.61397	176.5	117.071	176.5	226.555	176.5	109.363	176.5	59.5142	176.5	34.5678	176.5	25.9527
						58.9167	54.9663	58.95	83.6329			58.9167	3.86081	58.9167	0.013789	176.75	-3.61798	176.75	117.158	176.75	226.704	176.75	109.353	176.75	59.5079	176.75	34.5615	176.75	25.9527
						59	54.9668	59.0333	83.6012			59	3.86211	59	0.0164098	177	-3.62515	177	117.255	177	226.842	177	109.357	177	59.5016	177	34.5615	177	25.9527
						59.0833	54.9676	59.1167	83.5689			59.0833	3.86377	59.0833	0.0190306	177.25	-3.62916	177.25	117.342	177.25	226.981	177.25	109.353	177.25	59.5048	177.25	34.5615	177.25	25.9527
						59.1667	54.9681	59.2	83.539			59.1667	3.86577	59.1667	0.0213009	177.5	-3.63002	177.5	117.429	177.5	227.126	177.5	109.347	177.5	59.5048	177.5	34.5521	177.5	25.9464
						59.25	54.9679	59.2833	83.5151			59.25	3.86673	59.25	0.0242722	177.75	-3.63718	177.75	117.513	177.75	227.246	177.75	109.341	177.75	59.5016	177.75	34.5395	177.75	25.9401
						59.3333	54.9674	59.3667	83.501			59.3333	3.86803	59.3333	0.0279445	178	-3.64119	178	117.594	178	227.376	178	109.331	178	59.4985	178	34.5395	178	25.9401
						59.4167	54.9664	59.45	83.4992			59.4167	3.86969	59.4167	0.0309158	178.25	-3.64836	178.25	117.678	178.25	227.495	178.25	109.325	178.25	59.4922	178.25	34.5395	178.25	25.9401
						59.5	54.9652	59.5333	83.5068			59.5	3.87239	59.5	0.0321346	178.5	-3.64606	178.5	117.768	178.5	227.653	178.5	109.316	178.5	59.4953	178.5	34.5426	178.5	25.9401
						59.5833	54.9639	59.6167	83.5247			59.5833	3.87545	59.5833	0.0323019	178.75	-3.64692	178.75	117.842	178.75	227.782	178.75	109.316	178.75	59.4953	178.75	34.5426	178.75	25.9401
						59.6667	54.9619	59.7	83.5541			59.6667	3.87921	59.6667	0.0338711	179	-3.65093	179	117.914	179	227.887	179	109.309	179	59.4953	179	34.5331	179	25.9401
						59.75	54.9593	59.7833	83.589			59.75	3.88297	59.75	0.0350899	179.25	-3.66125	179.25	117.982	179.25	228.032	179.25	109.303	179.25	59.4953	179.25	34.53	179.25	25.9464
						59.8333	54.957	59.8667	83.5882			59.8333	3.88638	59.8333	0.0359582	179.5	-3.66526	179.5	118.053	179.5	228.167	179.5	109.293	179.5	59.4922	179.5	34.5237	179.5	25.9432
						59.9167	54.9553	59.95	83.5613			59.9167	3.88908	59.9167	0.0361254	179.75	-3.66296	179.75	118.131	179.75	228.297	179.75	109.29	179.75	59.4827	179.75	34.5237	179.75	25.9401
						60	54.9541					60	3.89249	60	0.0355916	180	-3.66697	180	118.212	180	228.426	180	109.287	180	59.4795	180	34.5237	180	25.9401
																180.25	-3.67729	180.25	118.289	180.25	228.559	180.25	109.281	180.25	59.4638	180.25	34.5205	180.25	25.9369
																180.5	-3.6813	180.5	118.367	180.5	228.694	180.5	109.275	180.5	59.4638	180.5	34.5142	180.5	25.9338
																180.75	-3.68216	180.75	118.451	180.75	228.846	180.75	109.275	180.75	59.4638	180.75	34.5142	180.75	25.9432
																181	-3.68301	181	118.544	181	228.969	181	109.275	181	59.4606	181	34.5111	181	25.9527
																181.25	-3.68071	181.25	118.628	181.25	229.095	181.25	109.268	181.25	59.4575	181.25	34.5016	181.25	25.9495
																181.5	-3.68473	181.5	118.712	181.5	229.212	181.5	109.271	181.5	59.4606	181.5	34.5016	181.5	25.9401
																181.75	-3.68874	181.75	118.777	181.75	229.319	181.75	109.271	181.75	59.4606	181.75	34.5048	181.75	25.9369
																182	-3.68959	182	118.849	182	229.435	182	109.265	182	59.4511	182	34.4953	182	25.9338
																182.25	-3.6936	182.25	118.92	182.25	229.546	182.25	109.262	182.25	59.4385	182.25	34.4921	182.25	25.9275
																182.5	-3.69761	182.5	119.004	182.5	229.675	182.5	109.252	182.5	59.4322	182.5	34.4921	182.5	25.9338
																182.75	-3.70162	182.75	119.094	182.75	229.805	182.75	109.252	182.75	59.4259	182.75	34.4921	182.75	25.9306
																183	-3.69933	183	119.178	183	229.931	183	109.246	183	59.4259	183	34.4921	183	25.9306
																183.25	-3.70018	183.25	119.262	183.25	230.025	183.25	109.246	183.25	59.4228	183.25	34.4827	183.25	25.9306
																183.5	-3.70419	183.5	119.365	183.5	230.148	183.5	109.234	183.5	59.4133	183.5	34.4827	183.5	25.9338
																183.75	-3.70505	183.75	119.459	183.75	230.271	183.75	109.23	183.75	59.407	183.75	34.4921	183.75	25.9338
																184	-3.70275	184	119.565	184	230.391	184	109.234	184	59.4038	184	34.4953	184	25.9369
																184.25	-3.70676	184.25	119.668	184.25	230.511	184.25	109.234	184.25	59.3944	184.25	34.4984	184.25	25.9369
																184.5	-3.71393	184.5	119.758	184.5	230.634	184.5	109.224	184.5	59.4007	184.5	34.4984	184.5	25.9338
																184.75	-3.71478	184.75	119.839	184.75	230.754	184.75	109.221	184.75	59.3944	184.75	34.489	184.75	25.9306
																185	-3.71249	185	119.926	185	230.868	185	109.215	185	59.4007	185	34.489	185	25.9338
																185.25	-3.71965	185.25	120.019	185.25	230.981	185.25	109.211	185.25	59.3944	185.25	34.489	185.25	25.9306
																185.5	-3.72051	185.5	120.11	185.5	231.085	185.5	109.205	185.5	59.3881	185.5	34.4921	185.5	25.9212
																185.75	-3.72452	185.75	120.197	185.75	231.218	185.75	109.192	185.75	59.3912	185.75	34.489	185.75	25.9085
																186	-3.72853	186	120.277	186	231.369	186	109.186	186	59.3849	186	34.4858	186	25.9085
																186.25	-3.72938	186.25	120.361	186.25	231.473	186.25	109.186	186.25	59.3786	186.25	34.4953	186.25	25.9148
																186.5	-3.73024	186.5	120.445	186.5	231.581	186.5	109.177	186.5	59.3817	186.5	34.4921	186.5	25.9212
																186.75	-3.7311	186.75	120.545	186.75	231.71	186.75	109.174	186.75	59.3817	186.75	34.4984	186.75	25.9243
																187	-3.73511	187	120.648	187	231.852	187	109.164	187	59.3849	187	34.5016	187	25.9306
																187.25	-3.73281	187.25	120.735	187.25	231.997	187.25	109.164	187.25	59.3912	187.25	34.5048	187.25	25.9306
																187.5	-3.73367	187.5	120.819	187.5	232.098	187.5	109.161	187.5	59.3944	187.5	34.4953	187.5	25.9369
																187.75	-3.74083	187.75	120.897	187.75	232.221	187.75	109.158	187.75	59.3881	187.75	34.4827	187.75	25.9338
																188	-3.74484	188	120.981	188	232.353	188	109.155	188	59.3817	188	34.4827	188	25.9275
																188.25	-3.7457	188.25	121.055	188.25	232.499	188.25	109.148	188.25	59.3817	188.25	34.4795	188.25	25.9275
																188.5	-3.74971	188.5	121.133	188.5	232.628	188.5	109.145	188.5	59.3817	188.5	34.4764	188.5	25.9212
																188.75	-3.75372	188.75	121.211	188.75	232.76	188.75	109.136	188.75	59.3786	188.75	34.4669	188.75	25.9117
																189	-3.75458	189	121.285	189	232.88	189	109.129	189	59.3817	189	34.4637	189	25.9117
																189.25	-3.75228	189.25	121.36	189.25	232.994	189.25	109.136	189.25	59.3723	189.25	34.4606	189.25	25.9148
																189.5	-3.75313	189.5	121.447	189.5	233.129	189.5	109.129	189.5	59.3786	189.5	34.4637	189.5	25.9148
																189.75	-3.75715	189.75	121.524	189.75	233.265	189.75	109.129	189.75	59.3754	189.75	34.4606	189.75	25.918
																190	-3.758	190	121.596	190	233.391	190	109.12	190	59.3754	190	34.4637	190	25.918
																190.25	-3.76201	190.25	121.67	190.25	233.502	190.25	109.117	190.25	59.3754	190.25	34.4606	190.25	25.918
																190.5	-3.76602	190.5	121.738	190.5	233.606	190.5	109.12	190.5	59.3786	190.5	34.4543	190.5	25.9148
																190.75	-3.77319	190.75	121.813	190.75	233.7	190.75	109.12	190.75	59.3754	190.75	34.448	190.75	25.9085
																191	-3.77089	191	121.887	191	233.833	191	109.117	191	59.3723	191	34.4385	191	25.9022
																191.25	-3.77175	191.25	121.971	191.25	233.94	191.25	109.114	191.25	59.3691	191.25	34.429	191.25	25.8991
																191.5	-3.77576	191.5	122.036	191.5	234.051	191.5	109.117	191.5	59.366	191.5	34.4164	191.5	25.8896
																191.75	-3.78292	191.75	122.098	191.75	234.133	191.75	109.114	191.75	59.3565	191.75	34.4101	191.75	25.8833
																192	-3.78693	192	122.176	192	234.23	192	109.11	192	59.3533	192	34.4038	192	25.8801
																192.25	-3.79094	192.25	122.247	192.25	234.338	192.25	109.107	192.25	59.3533	192.25	34.4007	192.25	25.8738
																192.5	-3.78865	192.5	122.334	192.5	234.451	192.5	109.107	192.5	59.3533	192.5	34.4007	192.5	25.877
																192.75	-3.7895	192.75	122.403	192.75	234.543	192.75	109.101	192.75	59.3533	192.75	34.4007	192.75	25.8738
																193	-3.79351	193	122.48	193	234.625	193	109.104	193	59.3533	193	34.3912	193	25.8707
																193.25	-3.79437	193.25	122.552	193.25	234.729	193.25	109.117	193.25	59.3597	193.25	34.3849	193.25	25.8801
																193.5	-3.80153	193.5	122.623	193.5	234.817	193.5	109.114	193.5	59.3502	193.5	34.388	193.5	25.877
																193.75	-3.80239	193.75	122.698	193.75	234.924	193.75	109.114	193.75	59.347	193.75	34.3849	193.75	25.8738
																194	-3.80956	194	122.778	194	235.047	194	109.104	194	59.3502	194	34.3754	194	25.8738
																194.25	-3.81357	194.25	122.847	194.25	235.145	194.25	109.104	194.25	59.3407	194.25	34.3691	194.25	25.8738
																194.5	-3.81442	194.5	122.918	194.5	235.23	194.5	109.104	194.5	59.3407	194.5	34.366	194.5	25.8707
																194.75	-3.81843	194.75	122.996	194.75	235.325	194.75	109.107	194.75	59.3344	194.75	34.3533	194.75	25.8675
																195	-3.81929	195	123.067	195	235.461	195	109.11	195	59.3313	195	34.3502	195	25.8675
																195.25	-3.81384	195.25	123.157	195.25	235.584	195.25	109.117	195.25	59.325	195.25	34.3596	195.25	25.877
																195.5	-3.81469	195.5	123.238	195.5	235.713	195.5	109.114	195.5	59.325	195.5	34.3596	195.5	25.8801
																195.75	-3.82186	195.75	123.312	195.75	235.82	195.75	109.11	195.75	59.3218	195.75	34.3533	195.75	25.877
																196	-3.82587	196	123.396	196	235.975	196	109.107	196	59.3186	196	34.3565	196	25.877
																196.25	-3.82673	196.25	123.474	196.25	236.095	196.25	109.101	196.25	59.3123	196.25	34.3596	196.25	25.8833
																196.5	-3.82443	196.5	123.552	196.5	236.23	196.5	109.107	196.5	59.3123	196.5	34.3628	196.5	25.8865
																196.75	-3.82528	196.75	123.629	196.75	236.347	196.75	109.104	196.75	59.306	196.75	34.3596	196.75	25.8928
																197	-3.82299	197	123.707	197	236.476	197	109.101	197	59.2997	197	34.3565	197	25.8928
																197.25	-3.827	197.25	123.782	197.25	236.596	197.25	109.095	197.25	59.2997	197.25	34.3596	197.25	25.8991
																197.5	-3.83416	197.5	123.856	197.5	236.71	197.5	109.098	197.5	59.2934	197.5	34.3502	197.5	25.9022
																197.75	-3.83502	197.75	123.927	197.75	236.846	197.75	109.095	197.75	59.2966	197.75	34.3502	197.75	25.9022
																198	-3.83272	198	124.008	198	236.965	198	109.079	198	59.2839	198	34.3533	198	25.8959
																198.25	-3.83358	198.25	124.073	198.25	237.092	198.25	109.079	198.25	59.2839	198.25	34.3439	198.25	25.8896
																198.5	-3.83443	198.5	124.157	198.5	237.237	198.5	109.073	198.5	59.2745	198.5	34.3376	198.5	25.8928
																198.75	-3.83529	198.75	124.232	198.75	237.341	198.75	109.073	198.75	59.2682	198.75	34.3407	198.75	25.8959
																199	-3.8393	199	124.316	199	237.458	199	109.066	199	59.2682	199	34.3313	199	25.8959
																199.25	-3.84016	199.25	124.403	199.25	237.577	199.25	109.06	199.25	59.265	199.25	34.3376	199.25	25.8959
																199.5	-3.84417	199.5	124.481	199.5	237.697	199.5	109.06	199.5	59.2619	199.5	34.3376	199.5	25.8991
																199.75	-3.85133	199.75	124.568	199.75	237.795	199.75	109.047	199.75	59.265	199.75	34.3313	199.75	25.8896
																200	-3.85534	200	124.639	200	237.906	200	109.041	200	59.265	200	34.3218	200	25.8896
																200.25	-3.85304	200.25	124.72	200.25	238.003	200.25	109.041	200.25	59.2619	200.25	34.3186	200.25	25.8896
																200.5	-3.8539	200.5	124.797	200.5	238.111	200.5	109.032	200.5	59.2619	200.5	34.3155	200.5	25.8928
																200.75	-3.85791	200.75	124.872	200.75	238.202	200.75	109.032	200.75	59.2556	200.75	34.3123	200.75	25.8865
																201	-3.85877	201	124.956	201	238.322	201	109.028	201	59.2524	201	34.3123	201	25.8801
																201.25	-3.85962	201.25	125.034	201.25	238.41	201.25	109.022	201.25	59.2492	201.25	34.2997	201.25	25.8738
																201.5	-3.86679	201.5	125.102	201.5	238.514	201.5	109.019	201.5	59.2524	201.5	34.2966	201.5	25.8612
																201.75	-3.86765	201.75	125.179	201.75	238.603	201.75	109.016	201.75	59.2461	201.75	34.2966	201.75	25.8549
																202	-3.87166	202	125.254	202	238.71	202	109.013	202	59.2398	202	34.2997	202	25.8486
																202.25	-3.86936	202.25	125.344	202.25	238.827	202.25	109.01	202.25	59.2398	202.25	34.306	202.25	25.8454
																202.5	-3.87021	202.5	125.412	202.5	238.921	202.5	109.01	202.5	59.2335	202.5	34.306	202.5	25.8391
																202.75	-3.87107	202.75	125.487	202.75	239.035	202.75	109.01	202.75	59.2335	202.75	34.2966	202.75	25.836
																203	-3.87193	203	125.568	203	239.117	203	109.01	203	59.2303	203	34.3029	203	25.8423
																203.25	-3.87594	203.25	125.642	203.25	239.196	203.25	109.013	203.25	59.2335	203.25	34.2966	203.25	25.836
																203.5	-3.87995	203.5	125.723	203.5	239.312	203.5	109.013	203.5	59.2429	203.5	34.2966	203.5	25.8328
																203.75	-3.87765	203.75	125.798	203.75	239.42	203.75	109.016	203.75	59.2461	203.75	34.3092	203.75	25.8297
																204	-3.87851	204	125.866	204	239.54	204	109.022	204	59.2429	204	34.2997	204	25.836
																204.25	-3.87936	204.25	125.925	204.25	239.65	204.25	109.019	204.25	59.2429	204.25	34.306	204.25	25.836
																204.5	-3.88022	204.5	125.98	204.5	239.779	204.5	109.022	204.5	59.2335	204.5	34.3092	204.5	25.8423
																204.75	-3.88423	204.75	126.048	204.75	239.883	204.75	109.016	204.75	59.2303	204.75	34.2997	204.75	25.836
																205	-3.88824	205	126.113	205	239.997	205	109.01	205	59.2335	205	34.3029	205	25.836
																205.25	-3.8891	205.25	126.197	205.25	240.139	205.25	109.013	205.25	59.2272	205.25	34.3092	205.25	25.836
																205.5	-3.89311	205.5	126.253	205.5	240.253	205.5	109.003	205.5	59.224	205.5	34.2997	205.5	25.8328
																205.75	-3.89712	205.75	126.324	205.75	240.328	205.75	109.003	205.75	59.2209	205.75	34.2997	205.75	25.8328
																206	-3.89482	206	126.402	206	240.442	206	109.006	206	59.224	206	34.3092	206	25.836
																206.25	-3.89568	206.25	126.48	206.25	240.543	206.25	109.006	206.25	59.2209	206.25	34.306	206.25	25.8391
																206.5	-3.90284	206.5	126.545	206.5	240.653	206.5	109.006	206.5	59.2209	206.5	34.2966	206.5	25.8423
																206.75	-3.90685	206.75	126.613	206.75	240.76	206.75	109.013	206.75	59.2177	206.75	34.2902	206.75	25.836
																207	-3.91086	207	126.672	207	240.88	207	109.01	207	59.2114	207	34.2839	207	25.8454
																207.25	-3.90856	207.25	126.756	207.25	240.994	207.25	109.006	207.25	59.2051	207.25	34.2871	207.25	25.8486
																207.5	-3.91573	207.5	126.83	207.5	241.107	207.5	108.994	207.5	59.2051	207.5	34.2902	207.5	25.8581
																207.75	-3.91659	207.75	126.908	207.75	241.246	207.75	108.984	207.75	59.2019	207.75	34.2871	207.75	25.8644
																208	-3.9206	208	126.973	208	241.369	208	108.975	208	59.1956	208	34.2934	208	25.8738
																208.25	-3.92461	208.25	127.041	208.25	241.476	208.25	108.965	208.25	59.183	208.25	34.2902	208.25	25.8738
																208.5	-3.93493	208.5	127.119	208.5	241.625	208.5	108.956	208.5	59.1767	208.5	34.2934	208.5	25.8801
																208.75	-3.94209	208.75	127.199	208.75	241.732	208.75	108.937	208.75	59.1704	208.75	34.2997	208.75	25.8833
																209	-3.93664	209	127.293	209	241.855	209	108.931	209	59.1641	209	34.306	209	25.8928
																209.25	-3.93434	209.25	127.377	209.25	241.953	209.25	108.928	209.25	59.1578	209.25	34.306	209.25	25.9054
																209.5	-3.93835	209.5	127.464	209.5	242.101	209.5	108.921	209.5	59.1483	209.5	34.3155	209.5	25.9212
																209.75	-3.93921	209.75	127.551	209.75	242.224	209.75	108.924	209.75	59.142	209.75	34.3155	209.75	25.9275
																210	-3.94322	210	127.619	210	242.322	210	108.921	210	59.1388	210	34.3092	210	25.9338
																210.25	-3.94408	210.25	127.697	210.25	242.429	210.25	108.924	210.25	59.1357	210.25	34.3155	210.25	25.9401
																210.5	-3.95124	210.5	127.765	210.5	242.552	210.5	108.918	210.5	59.142	210.5	34.3092	210.5	25.9464
																210.75	-3.95841	210.75	127.836	210.75	242.678	210.75	108.905	210.75	59.1357	210.75	34.306	210.75	25.9495
																211	-3.95926	211	127.905	211	242.801	211	108.905	211	59.1325	211	34.3123	211	25.9622
																211.25	-3.96012	211.25	127.979	211.25	242.918	211.25	108.905	211.25	59.1325	211.25	34.3249	211.25	25.9716
																211.5	-3.96098	211.5	128.047	211.5	243.029	211.5	108.902	211.5	59.1294	211.5	34.3218	211.5	25.9748
																211.75	-3.96183	211.75	128.116	211.75	243.133	211.75	108.905	211.75	59.1294	211.75	34.3281	211.75	25.9779
																212	-3.969	212	128.184	212	243.234	212	108.902	212	59.1294	212	34.3218	212	25.9874
																212.25	-3.96985	212.25	128.246	212.25	243.325	212.25	108.912	212.25	59.1231	212.25	34.3123	212.25	25.9811
																212.5	-3.97386	212.5	128.311	212.5	243.423	212.5	108.918	212.5	59.1262	212.5	34.3092	212.5	25.9811
																212.75	-3.97472	212.75	128.382	212.75	243.505	212.75	108.921	212.75	59.1294	212.75	34.2997	212.75	25.9842
																213	-3.97873	213	128.45	213	243.609	213	108.918	213	59.1294	213	34.2934	213	25.9842
																213.25	-3.97643	213.25	128.515	213.25	243.678	213.25	108.918	213.25	59.1262	213.25	34.2808	213.25	25.9811
																213.5	-3.97729	213.5	128.577	213.5	243.779	213.5	108.928	213.5	59.1294	213.5	34.265	213.5	25.9748
																213.75	-3.98761	213.75	128.639	213.75	243.871	213.75	108.931	213.75	59.1294	213.75	34.2524	213.75	25.9685
																214	-3.99477	214	128.698	214	243.962	214	108.924	214	59.1294	214	34.2461	214	25.9495
																214.25	-3.99879	214.25	128.753	214.25	244	214.25	108.931	214.25	59.1294	214.25	34.2429	214.25	25.9369
																214.5	-4.00595	214.5	128.809	214.5	244.06	214.5	108.921	214.5	59.1199	214.5	34.2398	214.5	25.9306
																214.75	-4.00996	214.75	128.877	214.75	244.155	214.75	108.918	214.75	59.1199	214.75	34.2272	214.75	25.9243
																215	-4.01082	215	128.958	215	244.259	215	108.915	215	59.1168	215	34.2272	215	25.9148
																215.25	-4.01167	215.25	129.02	215.25	244.363	215.25	108.915	215.25	59.1073	215.25	34.2272	215.25	25.9085
																215.5	-4.01569	215.5	129.082	215.5	244.435	215.5	108.915	215.5	59.1073	215.5	34.2208	215.5	25.8991
																215.75	-4.0197	215.75	129.147	215.75	244.511	215.75	108.909	215.75	59.0978	215.75	34.2051	215.75	25.8833
																216	-4.02055	216	129.221	216	244.6	216	108.899	216	59.0978	216	34.1925	216	25.877
																216.25	-4.02456	216.25	129.299	216.25	244.669	216.25	108.893	216.25	59.0978	216.25	34.1893	216.25	25.8707
																216.5	-4.02542	216.5	129.377	216.5	244.764	216.5	108.88	216.5	59.0947	216.5	34.1798	216.5	25.8644
																216.75	-4.02628	216.75	129.448	216.75	244.861	216.75	108.877	216.75	59.0884	216.75	34.183	216.75	25.8549
																217	-4.02713	217	129.519	217	244.95	217	108.877	217	59.0884	217	34.1925	217	25.8518
																217.25	-4.02799	217.25	129.581	217.25	245.032	217.25	108.871	217.25	59.0884	217.25	34.1861	217.25	25.8391
																217.5	-4.02884	217.5	129.659	217.5	245.158	217.5	108.874	217.5	59.0852	217.5	34.1956	217.5	25.8297
																217.75	-4.0297	217.75	129.727	217.75	245.265	217.75	108.88	217.75	59.0821	217.75	34.1925	217.75	25.8234
																218	-4.03371	218	129.795	218	245.35	218	108.877	218	59.0789	218	34.1861	218	25.8202
																218.25	-4.03457	218.25	129.863	218.25	245.461	218.25	108.871	218.25	59.0694	218.25	34.1893	218.25	25.8107
																218.5	-4.03542	218.5	129.932	218.5	245.565	218.5	108.861	218.5	59.0726	218.5	34.1893	218.5	25.7981
																218.75	-4.03628	218.75	130.009	218.75	245.678	218.75	108.861	218.75	59.0726	218.75	34.183	218.75	25.8013
																219	-4.04029	219	130.071	219	245.795	219	108.849	219	59.0694	219	34.1767	219	25.7887
																219.25	-4.04115	219.25	130.133	219.25	245.918	219.25	108.849	219.25	59.0663	219.25	34.1641	219.25	25.7824
																219.5	-4.042	219.5	130.204	219.5	246.006	219.5	108.839	219.5	59.0631	219.5	34.1672	219.5	25.7792
																219.75	-4.04601	219.75	130.273	219.75	246.104	219.75	108.839	219.75	59.0663	219.75	34.1609	219.75	25.7792
																220	-4.04687	220	130.344	220	246.183	220	108.83	220	59.0663	220	34.1514	220	25.7792
																220.25	-4.05404	220.25	130.418	220.25	246.281	220.25	108.823	220.25	59.0631	220.25	34.1483	220.25	25.7824
																220.5	-4.05805	220.5	130.487	220.5	246.404	220.5	108.817	220.5	59.0631	220.5	34.1514	220.5	25.7792
																220.75	-4.06206	220.75	130.552	220.75	246.521	220.75	108.814	220.75	59.0537	220.75	34.1451	220.75	25.776
																221	-4.06291	221	130.614	221	246.631	221	108.808	221	59.0442	221	34.1483	221	25.776
																221.25	-4.07008	221.25	130.685	221.25	246.735	221.25	108.804	221.25	59.0442	221.25	34.1451	221.25	25.7666
																221.5	-4.07409	221.5	130.753	221.5	246.846	221.5	108.811	221.5	59.0442	221.5	34.1357	221.5	25.7634
																221.75	-4.0781	221.75	130.824	221.75	246.947	221.75	108.801	221.75	59.041	221.75	34.1294	221.75	25.7634
																222	-4.08211	222	130.902	222	247.054	222	108.798	222	59.0316	222	34.1325	222	25.7634
																222.25	-4.08928	222.25	130.961	222.25	247.142	222.25	108.792	222.25	59.0253	222.25	34.123	222.25	25.7634
																222.5	-4.09013	222.5	131.023	222.5	247.24	222.5	108.789	222.5	59.0221	222.5	34.1167	222.5	25.7603
																222.75	-4.09099	222.75	131.078	222.75	247.353	222.75	108.786	222.75	59.0158	222.75	34.1167	222.75	25.754
																223	-4.09185	223	131.14	223	247.439	223	108.789	223	59.0158	223	34.1136	223	25.7603
																223.25	-4.09586	223.25	131.215	223.25	247.536	223.25	108.786	223.25	59.0063	223.25	34.1073	223.25	25.7603
																223.5	-4.09671	223.5	131.283	223.5	247.628	223.5	108.782	223.5	59.0063	223.5	34.1073	223.5	25.7603
																223.75	-4.09441	223.75	131.357	223.75	247.726	223.75	108.782	223.75	59.0032	223.75	34.1136	223.75	25.7634
																224	-4.09843	224	131.429	224	247.817	224	108.776	224	59.0032	224	34.1104	224	25.7634
																224.25	-4.10244	224.25	131.491	224.25	247.902	224.25	108.779	224.25	58.9969	224.25	34.1104	224.25	25.7603
																224.5	-4.10329	224.5	131.549	224.5	248.006	224.5	108.773	224.5	58.9937	224.5	34.1104	224.5	25.7666
																224.75	-4.1073	224.75	131.614	224.75	248.104	224.75	108.776	224.75	58.9937	224.75	34.1104	224.75	25.7697
																225	-4.105	225	131.683	225	248.215	225	108.779	225	58.9874	225	34.101	225	25.7603
																225.25	-4.10586	225.25	131.754	225.25	248.303	225.25	108.779	225.25	58.9843	225.25	34.0947	225.25	25.7603
																225.5	-4.11303	225.5	131.816	225.5	248.385	225.5	108.773	225.5	58.9811	225.5	34.0947	225.5	25.7445
																225.75	-4.11388	225.75	131.878	225.75	248.486	225.75	108.773	225.75	58.9811	225.75	34.0852	225.75	25.7477
																226	-4.11789	226	131.936	226	248.581	226	108.782	226	58.978	226	34.0915	226	25.7508
																226.25	-4.12506	226.25	131.992	226.25	248.65	226.25	108.767	226.25	58.9716	226.25	34.0947	226.25	25.7445
																226.5	-4.12907	226.5	132.057	226.5	248.745	226.5	108.76	226.5	58.9653	226.5	34.0852	226.5	25.7319
																226.75	-4.12993	226.75	132.128	226.75	248.871	226.75	108.751	226.75	58.9653	226.75	34.082	226.75	25.7319
																227	-4.13709	227	132.193	227	248.962	227	108.751	227	58.9653	227	34.0726	227	25.7256
																227.25	-4.13479	227.25	132.271	227.25	249.038	227.25	108.748	227.25	58.9685	227.25	34.0852	227.25	25.7256
																227.5	-4.14196	227.5	132.349	227.5	249.136	227.5	108.745	227.5	58.9685	227.5	34.0789	227.5	25.7287
																227.75	-4.14281	227.75	132.42	227.75	249.208	227.75	108.732	227.75	58.9685	227.75	34.0757	227.75	25.7224
																228	-4.14683	228	132.46	228	249.294	228	108.722	228	58.9653	228	34.0694	228	25.7256
																228.25	-4.15084	228.25	132.534	228.25	249.372	228.25	108.722	228.25	58.959	228.25	34.0789	228.25	25.7287
																228.5	-4.15485	228.5	132.596	228.5	249.464	228.5	108.719	228.5	58.959	228.5	34.0694	228.5	25.735
																228.75	-4.1557	228.75	132.665	228.75	249.559	228.75	108.719	228.75	58.9622	228.75	34.082	228.75	25.7508
																229	-4.15971	229	132.726	229	249.675	229	108.713	229	58.9622	229	34.0789	229	25.7666
																229.25	-4.16057	229.25	132.798	229.25	249.745	229.25	108.71	229.25	58.9527	229.25	34.0789	229.25	25.7792
																229.5	-4.16458	229.5	132.882	229.5	249.865	229.5	108.697	229.5	58.9464	229.5	34.0789	229.5	25.7855
																229.75	-4.16859	229.75	132.947	229.75	249.962	229.75	108.685	229.75	58.9464	229.75	34.0883	229.75	25.8076
																230	-4.16945	230	133.018	230	250.051	230	108.678	230	58.9433	230	34.0915	230	25.8234
																230.25	-4.1703	230.25	133.083	230.25	250.167	230.25	108.675	230.25	58.9464	230.25	34.0915	230.25	25.8707
																230.5	-4.17116	230.5	133.158	230.5	250.275	230.5	108.666	230.5	58.9464	230.5	34.0947	230.5	25.8959
																230.75	-4.16886	230.75	133.226	230.75	250.376	230.75	108.647	230.75	58.9401	230.75	34.0852	230.75	25.9243
																231	-4.16656	231	133.288	231	250.454	231	108.64	231	58.9369	231	34.0757	231	25.9432
																231.25	-4.17373	231.25	133.362	231.25	250.552	231.25	108.637	231.25	58.9369	231.25	34.0726	231.25	25.9622
																231.5	-4.17143	231.5	133.424	231.5	250.606	231.5	108.634	231.5	58.9338	231.5	34.0663	231.5	25.9811
																231.75	-4.16913	231.75	133.496	231.75	250.678	231.75	108.618	231.75	58.9275	231.75	34.0631	231.75	25.9937
																232	-4.17314	232	133.573	232	250.811	232	108.609	232	58.9212	232	34.0568	232	26.0126
																232.25	-4.174	232.25	133.648	232.25	250.902	232.25	108.603	232.25	58.918	232.25	34.06	232.25	26.0253
																232.5	-4.17486	232.5	133.722	232.5	251.038	232.5	108.599	232.5	58.918	232.5	34.0568	232.5	26.0379
																232.75	-4.17256	232.75	133.803	232.75	251.12	232.75	108.603	232.75	58.918	232.75	34.0631	232.75	26.0505
																233	-4.17341	233	133.855	233	251.24	233	108.596	233	58.9243	233	34.0631	233	26.0631
																233.25	-4.18058	233.25	133.924	233.25	251.331	233.25	108.59	233.25	58.9212	233.25	34.0536	233.25	26.0726
																233.5	-4.18459	233.5	133.998	233.5	251.429	233.5	108.581	233.5	58.9149	233.5	34.0347	233.5	26.0726
																233.75	-4.18545	233.75	134.066	233.75	251.533	233.75	108.574	233.75	58.9117	233.75	34.0253	233.75	26.0694
																234	-4.19261	234	134.125	234	251.65	234	108.577	234	58.9086	234	34.0189	234	26.0631
																234.25	-4.19347	234.25	134.187	234.25	251.716	234.25	108.574	234.25	58.9054	234.25	34.0063	234.25	26.0568
																234.5	-4.19432	234.5	134.246	234.5	251.824	234.5	108.571	234.5	58.9022	234.5	34	234.5	26.0536
																234.75	-4.19834	234.75	134.289	234.75	251.924	234.75	108.565	234.75	58.8959	234.75	33.9906	234.75	26.0473
																235	-4.19604	235	134.344	235	251.984	235	108.568	235	58.8928	235	33.9937	235	26.0316
																235.25	-4.20005	235.25	134.397	235.25	252.082	235.25	108.571	235.25	58.8928	235.25	33.9874	235.25	26.0126
																235.5	-4.20406	235.5	134.455	235.5	252.167	235.5	108.571	235.5	58.8959	235.5	33.9874	235.5	25.9969
																235.75	-4.21122	235.75	134.53	235.75	252.281	235.75	108.574	235.75	58.8991	235.75	33.9811	235.75	25.9937
																236	-4.21208	236	134.573	236	252.379	236	108.574	236	58.8959	236	33.9716	236	25.9937
																236.25	-4.2224	236.25	134.632	236.25	252.48	236.25	108.571	236.25	58.8991	236.25	33.9622	236.25	25.9811
																236.5	-4.22641	236.5	134.693	236.5	252.596	236.5	108.568	236.5	58.9022	236.5	33.9653	236.5	25.9811
																236.75	-4.23042	236.75	134.73	236.75	252.669	236.75	108.568	236.75	58.8991	236.75	33.9527	236.75	25.9842
																237	-4.23128	237	134.776	237	252.76	237	108.562	237	58.8959	237	33.9495	237	25.9811
																237.25	-4.2416	237.25	134.835	237.25	252.83	237.25	108.565	237.25	58.8865	237.25	33.9495	237.25	25.9716
																237.5	-4.24561	237.5	134.894	237.5	252.947	237.5	108.558	237.5	58.8802	237.5	33.9369	237.5	25.9779
																237.75	-4.25277	237.75	134.946	237.75	253.016	237.75	108.552	237.75	58.8707	237.75	33.918	237.75	25.9716
																238	-4.25048	238	135.005	238	253.107	238	108.558	238	58.8675	238	33.9243	238	25.9748
																238.25	-4.25133	238.25	135.06	238.25	253.196	238.25	108.555	238.25	58.8612	238.25	33.9275	238.25	25.9748
																238.5	-4.25534	238.5	135.119	238.5	253.265	238.5	108.558	238.5	58.8612	238.5	33.9338	238.5	25.9842
																238.75	-4.2562	238.75	135.184	238.75	253.347	238.75	108.546	238.75	58.8612	238.75	33.9275	238.75	25.9874
																239	-4.26021	239	135.243	239	253.461	239	108.543	239	58.8581	239	33.9306	239	25.9937
																239.25	-4.26107	239.25	135.311	239.25	253.536	239.25	108.543	239.25	58.8581	239.25	33.9306	239.25	26
																239.5	-4.26508	239.5	135.398	239.5	253.618	239.5	108.543	239.5	58.8581	239.5	33.9369	239.5	26.0063
																239.75	-4.27224	239.75	135.482	239.75	253.713	239.75	108.533	239.75	58.8549	239.75	33.9306	239.75	26.0063
																240	-4.2731	240	135.566	240	253.808	240	108.527	240	58.8549	240	33.9306	240	26.0189
																240.25	-4.27711	240.25	135.638	240.25	253.883	240.25	108.53	240.25	58.8486	240.25	33.9275	240.25	26.0316
																240.5	-4.27797	240.5	135.703	240.5	253.994	240.5	108.524	240.5	58.8423	240.5	33.9369	240.5	26.0442
																240.75	-4.27882	240.75	135.793	240.75	254.123	240.75	108.517	240.75	58.836	240.75	33.9495	240.75	26.0536
																241	-4.27652	241	135.871	241	254.256	241	108.514	241	58.8202	241	33.9527	241	26.0631
																241.25	-4.27738	241.25	135.936	241.25	254.347	241.25	108.517	241.25	58.8171	241.25	33.9527	241.25	26.0789
																241.5	-4.28455	241.5	136.007	241.5	254.423	241.5	108.511	241.5	58.8171	241.5	33.9622	241.5	26.0726
																241.75	-4.2854	241.75	136.085	241.75	254.514	241.75	108.514	241.75	58.8139	241.75	33.9653	241.75	26.0726
																242	-4.28626	242	136.153	242	254.615	242	108.505	242	58.8139	242	33.9685	242	26.0883
																242.25	-4.28711	242.25	136.224	242.25	254.682	242.25	108.508	242.25	58.8171	242.25	33.9622	242.25	26.082
																242.5	-4.28166	242.5	136.302	242.5	254.779	242.5	108.508	242.5	58.8171	242.5	33.9685	242.5	26.0883
																242.75	-4.27936	242.75	136.367	242.75	254.868	242.75	108.498	242.75	58.8139	242.75	33.959	242.75	26.0915
																243	-4.28022	243	136.429	243	254.947	243	108.498	243	58.8171	243	33.9559	243	26.0978
																243.25	-4.28108	243.25	136.491	243.25	255.038	243.25	108.498	243.25	58.8139	243.25	33.9495	243.25	26.0883
																243.5	-4.27878	243.5	136.543	243.5	255.148	243.5	108.498	243.5	58.8171	243.5	33.9464	243.5	26.0978
																243.75	-4.27963	243.75	136.599	243.75	255.234	243.75	108.505	243.75	58.8171	243.75	33.9401	243.75	26.0947
																244	-4.2868	244	136.654	244	255.316	244	108.505	244	58.8108	244	33.9306	244	26.0883
																244.25	-4.2845	244.25	136.707	244.25	255.417	244.25	108.511	244.25	58.8108	244.25	33.9212	244.25	26.0947
																244.5	-4.2822	244.5	136.762	244.5	255.511	244.5	108.514	244.5	58.8108	244.5	33.9212	244.5	26.0883
																244.75	-4.28937	244.75	136.818	244.75	255.59	244.75	108.511	244.75	58.8013	244.75	33.9306	244.75	26.0883
																245	-4.29338	245	136.88	245	255.716	245	108.505	245	58.7981	245	33.9369	245	26.0726
																245.25	-4.29423	245.25	136.942	245.25	255.776	245.25	108.502	245.25	58.795	245.25	33.9306	245.25	26.0631
																245.5	-4.29509	245.5	136.997	245.5	255.827	245.5	108.508	245.5	58.7981	245.5	33.9243	245.5	26.0631
																245.75	-4.30226	245.75	137.034	245.75	255.868	245.75	108.511	245.75	58.8013	245.75	33.9306	245.75	26.0694
																246	-4.30311	246	137.092	246	255.931	246	108.505	246	58.795	246	33.9306	246	26.0505
																246.25	-4.29766	246.25	137.148	246.25	256.006	246.25	108.502	246.25	58.7918	246.25	33.9243	246.25	26.0442
																246.5	-4.29852	246.5	137.2	246.5	256.076	246.5	108.492	246.5	58.7918	246.5	33.9148	246.5	26.0505
																246.75	-4.30253	246.75	137.24	246.75	256.133	246.75	108.489	246.75	58.795	246.75	33.9117	246.75	26.0379
																247	-4.30969	247	137.286	247	256.234	247	108.486	247	58.7887	247	33.9148	247	26.0347
																247.25	-4.32001	247.25	137.342	247.25	256.306	247.25	108.483	247.25	58.7855	247.25	33.9054	247.25	26.041
																247.5	-4.33033	247.5	137.398	247.5	256.385	247.5	108.486	247.5	58.7855	247.5	33.9148	247.5	26.0347
																247.75	-4.33119	247.75	137.472	247.75	256.495	247.75	108.492	247.75	58.7855	247.75	33.9117	247.75	26.0284
																248	-4.33204	248	137.531	248	256.587	248	108.489	248	58.7855	248	33.9117	248	26.0316
																248.25	-4.34236	248.25	137.602	248.25	256.644	248.25	108.486	248.25	58.7761	248.25	33.9054	248.25	26.0221
																248.5	-4.34322	248.5	137.664	248.5	256.726	248.5	108.48	248.5	58.7761	248.5	33.9085	248.5	26.0253
																248.75	-4.34723	248.75	137.723	248.75	256.83	248.75	108.48	248.75	58.7792	248.75	33.9148	248.75	26.0253
																249	-4.3544	249	137.769	249	256.909	249	108.467	249	58.7729	249	33.9212	249	26.0158
																249.25	-4.35841	249.25	137.818	249.25	256.994	249.25	108.464	249.25	58.7666	249.25	33.9148	249.25	26.0158
																249.5	-4.35926	249.5	137.864	249.5	257.051	249.5	108.47	249.5	58.7698	249.5	33.9022	249.5	26.0063
																249.75	-4.36012	249.75	137.926	249.75	257.117	249.75	108.461	249.75	58.7729	249.75	33.8833	249.75	26.0095
																250	-4.36098	250	137.975	250	257.215	250	108.457	250	58.7729	250	33.877	250	26.0032
																250.25	-4.35868	250.25	138.022	250.25	257.297	250.25	108.445	250.25	58.7729	250.25	33.8707	250.25	25.9937
																250.5	-4.35638	250.5	138.083	250.5	257.401	250.5	108.454	250.5	58.7729	250.5	33.8612	250.5	25.9874
																250.75	-4.35408	250.75	138.139	250.75	257.521	250.75	108.464	250.75	58.7698	250.75	33.8549	250.75	25.9937
																251	-4.35809	251	138.207	251	257.622	251	108.461	251	58.7634	251	33.8486	251	26.0126
																251.25	-4.36526	251.25	138.26	251.25	257.726	251.25	108.464	251.25	58.7603	251.25	33.8454	251.25	26.0063
																251.5	-4.3598	251.5	138.331	251.5	257.833	251.5	108.467	251.5	58.7571	251.5	33.8423	251.5	26.0126
																251.75	-4.36066	251.75	138.402	251.75	257.906	251.75	108.461	251.75	58.7571	251.75	33.8423	251.75	26.0095
																252	-4.35836	252	138.474	252	258.003	252	108.464	252	58.7571	252	33.8486	252	26
																252.25	-4.35606	252.25	138.545	252.25	258.104	252.25	108.461	252.25	58.7571	252.25	33.8391	252.25	25.9937
																252.5	-4.35692	252.5	138.597	252.5	258.186	252.5	108.454	252.5	58.754	252.5	33.8391	252.5	25.9874
																252.75	-4.36093	252.75	138.662	252.75	258.265	252.75	108.445	252.75	58.7508	252.75	33.8297	252.75	25.9811
																253	-4.35548	253	138.721	253	258.357	253	108.448	253	58.754	253	33.8328	253	25.9779
																253.25	-4.35318	253.25	138.77	253.25	258.442	253.25	108.454	253.25	58.7571	253.25	33.8328	253.25	25.9811
																253.5	-4.35404	253.5	138.813	253.5	258.518	253.5	108.451	253.5	58.7571	253.5	33.8202	253.5	25.9811
																253.75	-4.35174	253.75	138.882	253.75	258.606	253.75	108.454	253.75	58.7603	253.75	33.8234	253.75	25.9842
																254	-4.35259	254	138.953	254	258.682	254	108.454	254	58.7634	254	33.8234	254	25.9874
																254.25	-4.3503	254.25	139.005	254.25	258.776	254.25	108.448	254.25	58.7571	254.25	33.8107	254.25	25.9906
																254.5	-4.348	254.5	139.061	254.5	258.858	254.5	108.454	254.5	58.7571	254.5	33.8171	254.5	25.9969
																254.75	-4.35201	254.75	139.126	254.75	258.924	254.75	108.454	254.75	58.7571	254.75	33.8171	254.75	26
																255	-4.35286	255	139.188	255	259.016	255	108.454	255	58.7571	255	33.8171	255	26.0063
																255.25	-4.35688	255.25	139.262	255.25	259.079	255.25	108.435	255.25	58.7508	255.25	33.8234	255.25	26.0095
																255.5	-4.36089	255.5	139.34	255.5	259.148	255.5	108.426	255.5	58.7571	255.5	33.8265	255.5	26.0253
																255.75	-4.3649	255.75	139.415	255.75	259.249	255.75	108.429	255.75	58.7634	255.75	33.836	255.75	26.041
																256	-4.36575	256	139.483	256	259.357	256	108.416	256	58.7634	256	33.8549	256	26.0568
																256.25	-4.37607	256.25	139.545	256.25	259.442	256.25	108.41	256.25	58.7603	256.25	33.8518	256.25	26.0789
																256.5	-4.37693	256.5	139.607	256.5	259.543	256.5	108.407	256.5	58.7571	256.5	33.8612	256.5	26.1041
																256.75	-4.38094	256.75	139.656	256.75	259.637	256.75	108.398	256.75	58.754	256.75	33.8581	256.75	26.1199
																257	-4.3818	257	139.705	257	259.732	257	108.388	257	58.7477	257	33.8644	257	26.1546
																257.25	-4.39212	257.25	139.761	257.25	259.795	257.25	108.382	257.25	58.7477	257.25	33.8644	257.25	26.1704
																257.5	-4.38982	257.5	139.832	257.5	259.921	257.5	108.382	257.5	58.7382	257.5	33.877	257.5	26.2082
																257.75	-4.39067	257.75	139.9	257.75	260.013	257.75	108.382	257.75	58.7351	257.75	33.8865	257.75	26.2271
																258	-4.39784	258	139.965	258	260.111	258	108.372	258	58.7256	258	33.8928	258	26.2492
																258.25	-4.3987	258.25	140.049	258.25	260.202	258.25	108.369	258.25	58.7193	258.25	33.9085	258.25	26.2745
																258.5	-4.40271	258.5	140.108	258.5	260.294	258.5	108.366	258.5	58.713	258.5	33.9054	258.5	26.2934
																258.75	-4.40672	258.75	140.157	258.75	260.398	258.75	108.357	258.75	58.7067	258.75	33.9054	258.75	26.306
																259	-4.41073	259	140.235	259	260.499	259	108.353	259	58.7098	259	33.918	259	26.3281
																259.25	-4.41474	259.25	140.297	259.25	260.59	259.25	108.353	259.25	58.7067	259.25	33.918	259.25	26.347
																259.5	-4.4156	259.5	140.352	259.5	260.688	259.5	108.35	259.5	58.7004	259.5	33.9212	259.5	26.3628
																259.75	-4.42276	259.75	140.421	259.75	260.776	259.75	108.347	259.75	58.694	259.75	33.918	259.75	26.3754
																260	-4.42362	260	140.47	260	260.871	260	108.341	260	58.6972	260	33.918	260	26.388
																260.25	-4.42447	260.25	140.503	260.25	260.94	260.25	108.338	260.25	58.694	260.25	33.9212	260.25	26.388
																260.5	-4.43479	260.5	140.527	260.5	260.988	260.5	108.328	260.5	58.6846	260.5	33.9085	260.5	26.3786
																260.75	-4.43565	260.75	140.586	260.75	261.025	260.75	108.334	260.75	58.6846	260.75	33.8959	260.75	26.3817
																261	-4.4302	261	140.635	261	261.085	261	108.325	261	58.6783	261	33.8928	261	26.3659
																261.25	-4.43105	261.25	140.678	261.25	261.148	261.25	108.322	261.25	58.6688	261.25	33.8833	261.25	26.3502
																261.5	-4.43191	261.5	140.724	261.5	261.18	261.5	108.319	261.5	58.6625	261.5	33.8833	261.5	26.3407
																261.75	-4.43592	261.75	140.783	261.75	261.224	261.75	108.316	261.75	58.6688	261.75	33.8896	261.75	26.3186
																262	-4.43678	262	140.839	262	261.281	262	108.309	262	58.6625	262	33.8928	262	26.3092
																262.25	-4.44079	262.25	140.879	262.25	261.309	262.25	108.306	262.25	58.6625	262.25	33.8928	262.25	26.2934
																262.5	-4.4448	262.5	140.918	262.5	261.388	262.5	108.293	262.5	58.6657	262.5	33.8928	262.5	26.2997
																262.75	-4.4425	262.75	140.977	262.75	261.423	262.75	108.287	262.75	58.6625	262.75	33.8865	262.75	26.306
																263	-4.4402	263	141.026	263	261.477	263	108.278	263	58.6657	263	33.877	263	26.2997
																263.25	-4.44106	263.25	141.085	263.25	261.527	263.25	108.271	263.25	58.6625	263.25	33.8644	263.25	26.2902
																263.5	-4.43876	263.5	141.156	263.5	261.581	263.5	108.265	263.5	58.6625	263.5	33.8675	263.5	26.2902
																263.75	-4.43646	263.75	141.212	263.75	261.666	263.75	108.259	263.75	58.6562	263.75	33.8612	263.75	26.2713
																264	-4.44047	264	141.271	264	261.713	264	108.246	264	58.6467	264	33.8518	264	26.2555
																264.25	-4.44133	264.25	141.329	264.25	261.814	264.25	108.24	264.25	58.6467	264.25	33.8486	264.25	26.2461
																264.5	-4.44218	264.5	141.376	264.5	261.865	264.5	108.237	264.5	58.6467	264.5	33.8612	264.5	26.2366
																264.75	-4.44304	264.75	141.425	264.75	261.924	264.75	108.237	264.75	58.6436	264.75	33.8486	264.75	26.224
																265	-4.44705	265	141.487	265	261.984	265	108.23	265	58.6341	265	33.8423	265	26.2114
																265.25	-4.4416	265.25	141.558	265.25	262.082	265.25	108.227	265.25	58.631	265.25	33.8391	265.25	26.1924
																265.5	-4.44561	265.5	141.614	265.5	262.158	265.5	108.221	265.5	58.6278	265.5	33.8297	265.5	26.1861
																265.75	-4.45277	265.75	141.666	265.75	262.243	265.75	108.224	265.75	58.6278	265.75	33.8297	265.75	26.1735
																266	-4.45679	266	141.725	266	262.309	266	108.224	266	58.631	266	33.8265	266	26.1641
																266.25	-4.4608	266.25	141.802	266.25	262.407	266.25	108.221	266.25	58.631	266.25	33.8171	266.25	26.1546
																266.5	-4.46481	266.5	141.852	266.5	262.48	266.5	108.224	266.5	58.6246	266.5	33.8044	266.5	26.142
																266.75	-4.46566	266.75	141.901	266.75	262.581	266.75	108.224	266.75	58.6278	266.75	33.8013	266.75	26.1483
																267	-4.46652	267	141.957	267	262.653	267	108.224	267	58.6278	267	33.7918	267	26.1294
																267.25	-4.47053	267.25	142.028	267.25	262.697	267.25	108.221	267.25	58.6215	267.25	33.7792	267.25	26.1073
																267.5	-4.47454	267.5	142.08	267.5	262.783	267.5	108.221	267.5	58.6246	267.5	33.7729	267.5	26.0757
																267.75	-4.4754	267.75	142.13	267.75	262.858	267.75	108.224	267.75	58.6183	267.75	33.7634	267.75	26.0631
																268	-4.47625	268	142.188	268	262.947	268	108.227	268	58.6246	268	33.7634	268	26.0631
																268.25	-4.48342	268.25	142.231	268.25	262.984	268.25	108.227	268.25	58.6215	268.25	33.7508	268.25	26.041
																268.5	-4.49058	268.5	142.281	268.5	263.01	268.5	108.23	268.5	58.6246	268.5	33.7477	268.5	26.041
																268.75	-4.49144	268.75	142.339	268.75	263.104	268.75	108.234	268.75	58.6278	268.75	33.7477	268.75	26.0379
																269	-4.49861	269	142.389	269	263.164	269	108.234	269	58.631	269	33.7413	269	26.0284
																269.25	-4.49946	269.25	142.441	269.25	263.215	269.25	108.237	269.25	58.6278	269.25	33.7256	269.25	26.0253
																269.5	-4.49716	269.5	142.493	269.5	263.275	269.5	108.237	269.5	58.631	269.5	33.7256	269.5	26.0316
																269.75	-4.49802	269.75	142.543	269.75	263.357	269.75	108.237	269.75	58.6278	269.75	33.7161	269.75	26.0253
																270	-4.49888	270	142.595	270	263.385	270	108.24	270	58.6278	270	33.7256	270	26.0253
																270.25	-4.49658	270.25	142.644	270.25	263.448	270.25	108.24	270.25	58.6215	270.25	33.7319	270.25	26.0253
																270.5	-4.49428	270.5	142.703	270.5	263.499	270.5	108.237	270.5	58.6215	270.5	33.7224	270.5	26.0347
																270.75	-4.49198	270.75	142.756	270.75	263.555	270.75	108.237	270.75	58.6183	270.75	33.7161	270.75	26.0379
																271	-4.49284	271	142.799	271	263.596	271	108.237	271	58.6152	271	33.7161	271	26.0442
																271.25	-4.49054	271.25	142.867	271.25	263.675	271.25	108.234	271.25	58.612	271.25	33.713	271.25	26.0536
																271.5	-4.48824	271.5	142.922	271.5	263.741	271.5	108.227	271.5	58.6089	271.5	33.7066	271.5	26.0442
																271.75	-4.4891	271.75	142.972	271.75	263.801	271.75	108.227	271.75	58.6089	271.75	33.7035	271.75	26.0473
																272	-4.4868	272	143.015	272	263.877	272	108.227	272	58.6057	272	33.7066	272	26.0536
																272.25	-4.49396	272.25	143.061	272.25	263.947	272.25	108.224	272.25	58.6026	272.25	33.7003	272.25	26.0505
																272.5	-4.49482	272.5	143.116	272.5	263.984	272.5	108.224	272.5	58.5994	272.5	33.694	272.5	26.0536
																272.75	-4.49883	272.75	143.166	272.75	264.022	272.75	108.221	272.75	58.5931	272.75	33.7035	272.75	26.0379
																273	-4.49653	273	143.205	273	264.114	273	108.224	273	58.5868	273	33.7066	273	26.0505
																273.25	-4.49739	273.25	143.242	273.25	264.186	273.25	108.224	273.25	58.5773	273.25	33.7035	273.25	26.0473
																273.5	-4.49825	273.5	143.279	273.5	264.246	273.5	108.224	273.5	58.571	273.5	33.7035	273.5	26.041
																273.75	-4.49279	273.75	143.337	273.75	264.29	273.75	108.221	273.75	58.5647	273.75	33.7035	273.75	26.0631
																274	-4.49365	274	143.393	274	264.391	274	108.211	274	58.5647	274	33.7161	274	26.0726
																274.25	-4.50397	274.25	143.448	274.25	264.467	274.25	108.211	274.25	58.5584	274.25	33.7161	274.25	26.0883
																274.5	-4.50798	274.5	143.498	274.5	264.536	274.5	108.202	274.5	58.5584	274.5	33.7256	274.5	26.1104
																274.75	-4.51514	274.75	143.55	274.75	264.653	274.75	108.199	274.75	58.5521	274.75	33.713	274.75	26.1357
																275	-4.51916	275	143.59	275	264.713	275	108.192	275	58.5521	275	33.7035	275	26.1514
																275.25	-4.52317	275.25	143.639	275.25	264.786	275.25	108.196	275.25	58.5521	275.25	33.713	275.25	26.1672
																275.5	-4.53033	275.5	143.698	275.5	264.874	275.5	108.189	275.5	58.5521	275.5	33.7193	275.5	26.1988
																275.75	-4.53434	275.75	143.735	275.75	264.975	275.75	108.192	275.75	58.5489	275.75	33.7161	275.75	26.2114
																276	-4.5352	276	143.765	276	265.044	276	108.183	276	58.5458	276	33.713	276	26.2335
																276.25	-4.53921	276.25	143.808	276.25	265.104	276.25	108.183	276.25	58.5426	276.25	33.7066	276.25	26.2492
																276.5	-4.54953	276.5	143.864	276.5	265.171	276.5	108.177	276.5	58.5332	276.5	33.7035	276.5	26.2682
																276.75	-4.55039	276.75	143.906	276.75	265.253	276.75	108.174	276.75	58.53	276.75	33.6972	276.75	26.2808
																277	-4.54493	277	143.959	277	265.319	277	108.174	277	58.5269	277	33.7003	277	26.3092
																277.25	-4.54894	277.25	143.996	277.25	265.407	277.25	108.167	277.25	58.5269	277.25	33.713	277.25	26.3312
																277.5	-4.55295	277.5	144.039	277.5	265.492	277.5	108.161	277.5	58.5205	277.5	33.7066	277.5	26.3565
																277.75	-4.55381	277.75	144.1	277.75	265.562	277.75	108.158	277.75	58.5237	277.75	33.7098	277.75	26.3786
																278	-4.55467	278	144.15	278	265.634	278	108.145	278	58.5269	278	33.7035	278	26.4006
																278.25	-4.55552	278.25	144.189	278.25	265.704	278.25	108.142	278.25	58.53	278.25	33.7035	278.25	26.4259
																278.5	-4.55953	278.5	144.22	278.5	265.76	278.5	108.145	278.5	58.5269	278.5	33.7003	278.5	26.429
																278.75	-4.56355	278.75	144.256	278.75	265.814	278.75	108.145	278.75	58.5142	278.75	33.6783	278.75	26.4353
																279	-4.5644	279	144.315	279	265.855	279	108.142	279	58.5079	279	33.6751	279	26.4353
																279.25	-4.56526	279.25	144.361	279.25	265.924	279.25	108.148	279.25	58.5079	279.25	33.6814	279.25	26.4543
																279.5	-4.56296	279.5	144.417	279.5	265.969	279.5	108.142	279.5	58.5079	279.5	33.6909	279.5	26.47
																279.75	-4.56697	279.75	144.485	279.75	266.057	279.75	108.145	279.75	58.5048	279.75	33.694	279.75	26.4858
																280	-4.56783	280	144.531	280	266.148	280	108.139	280	58.4922	280	33.6972	280	26.5142
																280.25	-4.56868	280.25	144.599	280.25	266.249	280.25	108.139	280.25	58.489	280.25	33.6972	280.25	26.5331
																280.5	-4.56954	280.5	144.649	280.5	266.294	280.5	108.129	280.5	58.489	280.5	33.7003	280.5	26.5552
																280.75	-4.5767	280.75	144.711	280.75	266.36	280.75	108.129	280.75	58.4827	280.75	33.7098	280.75	26.5773
																281	-4.57756	281	144.757	281	266.413	281	108.129	281	58.4795	281	33.713	281	26.6057
																281.25	-4.57211	281.25	144.806	281.25	266.492	281.25	108.129	281.25	58.4827	281.25	33.7161	281.25	26.6278
																281.5	-4.57927	281.5	144.852	281.5	266.536	281.5	108.126	281.5	58.4858	281.5	33.7098	281.5	26.6435
																281.75	-4.58644	281.75	144.914	281.75	266.609	281.75	108.12	281.75	58.4795	281.75	33.7066	281.75	26.6435
																282	-4.59045	282	144.966	282	266.669	282	108.117	282	58.4732	282	33.694	282	26.6341
																282.25	-4.58815	282.25	145.006	282.25	266.716	282.25	108.114	282.25	58.4764	282.25	33.694	282.25	26.6435
																282.5	-4.59216	282.5	145.055	282.5	266.767	282.5	108.11	282.5	58.4732	282.5	33.6877	282.5	26.6404
																282.75	-4.59302	282.75	145.102	282.75	266.83	282.75	108.117	282.75	58.4669	282.75	33.6909	282.75	26.6467
																283	-4.59703	283	145.154	283	266.861	283	108.107	283	58.4638	283	33.6846	283	26.6435
																283.25	-4.59788	283.25	145.216	283.25	266.924	283.25	108.104	283.25	58.4669	283.25	33.6846	283.25	26.6562
																283.5	-4.60505	283.5	145.262	283.5	266.991	283.5	108.098	283.5	58.4701	283.5	33.6909	283.5	26.6656
																283.75	-4.60591	283.75	145.308	283.75	267.082	283.75	108.095	283.75	58.4669	283.75	33.7035	283.75	26.6625
																284	-4.60361	284	145.373	284	267.123	284	108.095	284	58.4638	284	33.6877	284	26.6499
																284.25	-4.60131	284.25	145.4	284.25	267.186	284.25	108.098	284.25	58.4669	284.25	33.6846	284.25	26.6309
																284.5	-4.60217	284.5	145.421	284.5	267.234	284.5	108.095	284.5	58.4606	284.5	33.6814	284.5	26.6152
																284.75	-4.60933	284.75	145.483	284.75	267.281	284.75	108.095	284.75	58.4701	284.75	33.6719	284.75	26.5931
																285	-4.61019	285	145.51	285	267.3	285	108.088	285	58.4732	285	33.6593	285	26.5647
																285.25	-4.60789	285.25	145.56	285.25	267.357	285.25	108.082	285.25	58.4732	285.25	33.6562	285.25	26.5521
																285.5	-4.60244	285.5	145.596	285.5	267.42	285.5	108.082	285.5	58.4732	285.5	33.6436	285.5	26.5331
																285.75	-4.60645	285.75	145.655	285.75	267.489	285.75	108.076	285.75	58.4732	285.75	33.6436	285.75	26.5205
																286	-4.61046	286	145.698	286	267.521	286	108.069	286	58.4701	286	33.6341	286	26.5111
																286.25	-4.61762	286.25	145.753	286.25	267.581	286.25	108.069	286.25	58.4575	286.25	33.6404	286.25	26.4953
																286.5	-4.62163	286.5	145.793	286.5	267.656	286.5	108.069	286.5	58.4543	286.5	33.6372	286.5	26.4984
																286.75	-4.62565	286.75	145.836	286.75	267.7	286.75	108.069	286.75	58.4543	286.75	33.6309	286.75	26.4984
																287	-4.6265	287	145.898	287	267.789	287	108.063	287	58.4511	287	33.6183	287	26.4953
																287.25	-4.63051	287.25	145.941	287.25	267.852	287.25	108.057	287.25	58.4417	287.25	33.6152	287.25	26.489
																287.5	-4.63452	287.5	145.993	287.5	267.918	287.5	108.047	287.5	58.4354	287.5	33.6152	287.5	26.489
																287.75	-4.63853	287.75	146.043	287.75	267.991	287.75	108.051	287.75	58.4322	287.75	33.6183	287.75	26.4858
																288	-4.64254	288	146.083	288	268.047	288	108.044	288	58.4196	288	33.6215	288	26.4764
																288.25	-4.63709	288.25	146.151	288.25	268.092	288.25	108.047	288.25	58.4196	288.25	33.6246	288.25	26.4827
																288.5	-4.63795	288.5	146.187	288.5	268.152	288.5	108.044	288.5	58.4227	288.5	33.6183	288.5	26.4858
																288.75	-4.64511	288.75	146.224	288.75	268.205	288.75	108.035	288.75	58.4227	288.75	33.6215	288.75	26.4858
																289	-4.64912	289	146.273	289	268.24	289	108.028	289	58.4196	289	33.6089	289	26.4858
																289.25	-4.65313	289.25	146.319	289.25	268.297	289.25	108.022	289.25	58.4227	289.25	33.6025	289.25	26.4921
																289.5	-4.65399	289.5	146.359	289.5	268.338	289.5	108.013	289.5	58.4133	289.5	33.6057	289.5	26.4921
																289.75	-4.658	289.75	146.412	289.75	268.401	289.75	108.013	289.75	58.407	289.75	33.6057	289.75	26.4984
																290	-4.66201	290	146.458	290	268.473	290	108.016	290	58.4007	290	33.5994	290	26.4921
																290.25	-4.67549	290.25	146.52	290.25	268.505	290.25	108.013	290.25	58.3944	290.25	33.5962	290.25	26.4953
																290.5	-4.67634	290.5	146.575	290.5	268.587	290.5	108.013	290.5	58.3912	290.5	33.6025	290.5	26.489
																290.75	-4.6772	290.75	146.625	290.75	268.675	290.75	108.016	290.75	58.3944	290.75	33.6057	290.75	26.47
																291	-4.67175	291	146.674	291	268.76	291	108.013	291	58.3975	291	33.5994	291	26.4764
																291.25	-4.66945	291.25	146.717	291.25	268.764	291.25	108.003	291.25	58.3944	291.25	33.5962	291.25	26.4795
																291.5	-4.664	291.5	146.782	291.5	268.842	291.5	107.997	291.5	58.3912	291.5	33.6089	291.5	26.4953
																291.75	-4.66801	291.75	146.828	291.75	268.887	291.75	108	291.75	58.3912	291.75	33.6057	291.75	26.4984
																292	-4.66571	292	146.877	292	268.965	292	108	292	58.3912	292	33.5994	292	26.5047
																292.25	-4.66656	292.25	146.949	292.25	269.029	292.25	107.994	292.25	58.3912	292.25	33.5931	292.25	26.5047
																292.5	-4.66742	292.5	146.995	292.5	269.085	292.5	107.987	292.5	58.3849	292.5	33.5868	292.5	26.5111
																292.75	-4.66828	292.75	147.044	292.75	269.177	292.75	107.987	292.75	58.3912	292.75	33.5805	292.75	26.5174
																293	-4.67544	293	147.084	293	269.23	293	107.978	293	58.3849	293	33.571	293	26.5079
																293.25	-4.67945	293.25	147.136	293.25	269.306	293.25	107.978	293.25	58.3786	293.25	33.5584	293.25	26.5047
																293.5	-4.68031	293.5	147.192	293.5	269.376	293.5	107.975	293.5	58.3786	293.5	33.5458	293.5	26.5142
																293.75	-4.67801	293.75	147.254	293.75	269.445	293.75	107.975	293.75	58.3786	293.75	33.5458	293.75	26.5331
																294	-4.67571	294	147.315	294	269.505	294	107.984	294	58.3754	294	33.5489	294	26.53
																294.25	-4.67972	294.25	147.358	294.25	269.568	294.25	107.981	294.25	58.3691	294.25	33.5395	294.25	26.5331
																294.5	-4.68058	294.5	147.392	294.5	269.634	294.5	107.975	294.5	58.3754	294.5	33.5426	294.5	26.5268
																294.75	-4.67828	294.75	147.448	294.75	269.76	294.75	107.981	294.75	58.3817	294.75	33.5489	294.75	26.5458
																295	-4.67598	295	147.475	295	269.836	295	107.975	295	58.3786	295	33.5521	295	26.5426
																295.25	-4.67684	295.25	147.508	295.25	269.883	295.25	107.975	295.25	58.3723	295.25	33.5395	295.25	26.5584
																295.5	-4.684	295.5	147.554	295.5	269.947	295.5	107.962	295.5	58.366	295.5	33.5395	295.5	26.5741
																295.75	-4.69117	295.75	147.61	295.75	269.981	295.75	107.953	295.75	58.3628	295.75	33.5363	295.75	26.571
																296	-4.69518	296	147.662	296	270.085	296	107.953	296	58.3597	296	33.5331	296	26.5615
																296.25	-4.69604	296.25	147.705	296.25	270.158	296.25	107.953	296.25	58.3597	296.25	33.5331	296.25	26.5584
																296.5	-4.69689	296.5	147.755	296.5	270.243	296.5	107.943	296.5	58.3565	296.5	33.5426	296.5	26.571
																296.75	-4.70406	296.75	147.798	296.75	270.29	296.75	107.937	296.75	58.3533	296.75	33.5458	296.75	26.5805
																297	-4.70807	297	147.825	297	270.328	297	107.937	297	58.3533	297	33.5458	297	26.5899
																297.25	-4.70577	297.25	147.865	297.25	270.391	297.25	107.931	297.25	58.3565	297.25	33.5395	297.25	26.5931
																297.5	-4.70978	297.5	147.911	297.5	270.451	297.5	107.921	297.5	58.3565	297.5	33.5395	297.5	26.5931
																297.75	-4.71064	297.75	147.957	297.75	270.53	297.75	107.918	297.75	58.3628	297.75	33.5363	297.75	26.5931
																298	-4.70834	298	148.003	298	270.59	298	107.912	298	58.366	298	33.53	298	26.5962
																298.25	-4.7092	298.25	148.049	298.25	270.666	298.25	107.912	298.25	58.366	298.25	33.5395	298.25	26.5899
																298.5	-4.71952	298.5	148.092	298.5	270.786	298.5	107.899	298.5	58.3597	298.5	33.5489	298.5	26.5836
																298.75	-4.72353	298.75	148.16	298.75	270.861	298.75	107.887	298.75	58.3502	298.75	33.5458	298.75	26.5899
																299	-4.72123	299	148.216	299	270.943	299	107.883	299	58.3533	299	33.5363	299	26.5994
																299.25	-4.71893	299.25	148.281	299.25	270.997	299.25	107.88	299.25	58.3407	299.25	33.5237	299.25	26.612
																299.5	-4.72294	299.5	148.317	299.5	271.003	299.5	107.864	299.5	58.3313	299.5	33.5142	299.5	26.5994
																299.75	-4.72064	299.75	148.395	299.75	271.063	299.75	107.861	299.75	58.3376	299.75	33.5079	299.75	26.6088
																300	-4.72465	300	148.429	300	271.117	300	107.855	300	58.3376	300	33.5048	300	26.5962
																300.25	-4.72236	300.25	148.484	300.25	271.177	300.25	107.858	300.25	58.3344	300.25	33.5079	300.25	26.6152
																300.5	-4.72006	300.5	148.508	300.5	271.237	300.5	107.864	300.5	58.3313	300.5	33.5016	300.5	26.6215
																300.75	-4.72407	300.75	148.554	300.75	271.278	300.75	107.864	300.75	58.3344	300.75	33.5142	300.75	26.6246
																301	-4.73123	301	148.6	301	271.309	301	107.858	301	58.3344	301	33.5016	301	26.6215
																301.25	-4.73524	301.25	148.643	301.25	271.335	301.25	107.858	301.25	58.3313	301.25	33.4984	301.25	26.612
																301.5	-4.7361	301.5	148.693	301.5	271.407	301.5	107.852	301.5	58.3344	301.5	33.4921	301.5	26.612
																301.75	-4.73696	301.75	148.739	301.75	271.495	301.75	107.849	301.75	58.3313	301.75	33.4858	301.75	26.5994
																302	-4.74097	302	148.794	302	271.552	302	107.849	302	58.3281	302	33.4858	302	26.5962
																302.25	-4.74182	302.25	148.84	302.25	271.603	302.25	107.845	302.25	58.3186	302.25	33.4795	302.25	26.5994
																302.5	-4.74268	302.5	148.874	302.5	271.653	302.5	107.839	302.5	58.3092	302.5	33.4827	302.5	26.6025
																302.75	-4.74669	302.75	148.923	302.75	271.697	302.75	107.839	302.75	58.3092	302.75	33.4858	302.75	26.612
																303	-4.7507	303	148.963	303	271.745	303	107.83	303	58.3123	303	33.4795	303	26.6088
																303.25	-4.74525	303.25	148.99	303.25	271.767	303.25	107.83	303.25	58.3155	303.25	33.4701	303.25	26.6152
																303.5	-4.7461	303.5	148.998	303.5	271.817	303.5	107.827	303.5	58.3155	303.5	33.4732	303.5	26.6183
																303.75	-4.75012	303.75	149.026	303.75	271.868	303.75	107.833	303.75	58.3123	303.75	33.4701	303.75	26.6088
																304	-4.75413	304	149.062	304	271.912	304	107.823	304	58.3123	304	33.4732	304	26.6088
																304.25	-4.76129	304.25	149.118	304.25	271.956	304.25	107.82	304.25	58.3123	304.25	33.4827	304.25	26.612
																304.5	-4.7653	304.5	149.151	304.5	272.019	304.5	107.82	304.5	58.3123	304.5	33.4858	304.5	26.612
																304.75	-4.76616	304.75	149.22	304.75	272.088	304.75	107.817	304.75	58.3123	304.75	33.4827	304.75	26.612
																305	-4.76702	305	149.244	305	272.148	305	107.814	305	58.3123	305	33.4732	305	26.6025
																305.25	-4.76472	305.25	149.305	305.25	272.234	305.25	107.811	305.25	58.3092	305.25	33.4858	305.25	26.5994
																305.5	-4.76242	305.5	149.329	305.5	272.281	305.5	107.804	305.5	58.306	305.5	33.4701	305.5	26.6057
																305.75	-4.76327	305.75	149.357	305.75	272.353	305.75	107.795	305.75	58.2997	305.75	33.4732	305.75	26.6025
																306	-4.76413	306	149.387	306	272.41	306	107.792	306	58.2997	306	33.4637	306	26.6057
																306.25	-4.76499	306.25	149.424	306.25	272.48	306.25	107.798	306.25	58.2966	306.25	33.4574	306.25	26.5962
																306.5	-4.769	306.5	149.463	306.5	272.524	306.5	107.798	306.5	58.2966	306.5	33.4574	306.5	26.6025
																306.75	-4.7667	306.75	149.5	306.75	272.603	306.75	107.804	306.75	58.2934	306.75	33.4669	306.75	26.6088
																307	-4.76756	307	149.565	307	272.634	307	107.804	307	58.2934	307	33.4701	307	26.6088
																307.25	-4.76841	307.25	149.608	307.25	272.704	307.25	107.801	307.25	58.2934	307.25	33.4669	307.25	26.6088
																307.5	-4.77242	307.5	149.657	307.5	272.751	307.5	107.789	307.5	58.2871	307.5	33.4606	307.5	26.6057
																307.75	-4.77328	307.75	149.704	307.75	272.833	307.75	107.789	307.75	58.2745	307.75	33.4543	307.75	26.6183
																308	-4.77414	308	149.746	308	272.871	308	107.792	308	58.2682	308	33.4543	308	26.612
																308.25	-4.77815	308.25	149.799	308.25	272.924	308.25	107.795	308.25	58.2682	308.25	33.448	308.25	26.6183
																308.5	-4.779	308.5	149.848	308.5	272.991	308.5	107.789	308.5	58.2682	308.5	33.4574	308.5	26.6246
																308.75	-4.77986	308.75	149.888	308.75	273.06	308.75	107.801	308.75	58.2713	308.75	33.4606	308.75	26.6215
																309	-4.77441	309	149.934	309	273.123	309	107.804	309	58.2682	309	33.4543	309	26.6278
																309.25	-4.77211	309.25	149.961	309.25	273.177	309.25	107.798	309.25	58.2682	309.25	33.4511	309.25	26.6246
																309.5	-4.77612	309.5	150.004	309.5	273.234	309.5	107.792	309.5	58.2682	309.5	33.4543	309.5	26.6278
																309.75	-4.77697	309.75	150.069	309.75	273.287	309.75	107.786	309.75	58.265	309.75	33.4637	309.75	26.6152
																310	-4.78414	310	150.1	310	273.309	310	107.773	310	58.2682	310	33.448	310	26.6215
																310.25	-4.78815	310.25	150.152	310.25	273.394	310.25	107.77	310.25	58.2619	310.25	33.4574	310.25	26.6215
																310.5	-4.78901	310.5	150.195	310.5	273.454	310.5	107.77	310.5	58.2619	310.5	33.4574	310.5	26.6341
																310.75	-4.79302	310.75	150.235	310.75	273.521	310.75	107.77	310.75	58.2556	310.75	33.4606	310.75	26.6341
																311	-4.79703	311	150.278	311	273.565	311	107.763	311	58.2524	311	33.4701	311	26.6404
																311.25	-4.79788	311.25	150.333	311.25	273.628	311.25	107.754	311.25	58.2524	311.25	33.4732	311.25	26.6372
																311.5	-4.8019	311.5	150.389	311.5	273.685	311.5	107.738	311.5	58.2492	311.5	33.4701	311.5	26.6404
																311.75	-4.80275	311.75	150.419	311.75	273.786	311.75	107.738	311.75	58.2492	311.75	33.4669	311.75	26.6499
																312	-4.80361	312	150.469	312	273.846	312	107.738	312	58.2556	312	33.4637	312	26.6656
																312.25	-4.80131	312.25	150.502	312.25	273.918	312.25	107.738	312.25	58.2492	312.25	33.4701	312.25	26.6719
																312.5	-4.80217	312.5	150.526	312.5	273.943	312.5	107.735	312.5	58.2429	312.5	33.4732	312.5	26.6625
																312.75	-4.80618	312.75	150.575	312.75	274.025	312.75	107.726	312.75	58.2366	312.75	33.4574	312.75	26.6656
																313	-4.80388	313	150.625	313	274.107	313	107.713	313	58.2398	313	33.448	313	26.6499
																313.25	-4.80158	313.25	150.674	313.25	274.155	313.25	107.7	313.25	58.2366	313.25	33.4417	313.25	26.6499
																313.5	-4.80559	313.5	150.711	313.5	274.199	313.5	107.688	313.5	58.2303	313.5	33.448	313.5	26.6562
																313.75	-4.8096	313.75	150.76	313.75	274.262	313.75	107.681	313.75	58.2272	313.75	33.4448	313.75	26.6656
																314	-4.81992	314	150.815	314	274.322	314	107.678	314	58.2145	314	33.4322	314	26.6625
																314.25	-4.81762	314.25	150.839	314.25	274.363	314.25	107.672	314.25	58.2051	314.25	33.4227	314.25	26.6625
																314.5	-4.82163	314.5	150.867	314.5	274.432	314.5	107.666	314.5	58.2051	314.5	33.4133	314.5	26.6846
																314.75	-4.82249	314.75	150.913	314.75	274.505	314.75	107.666	314.75	58.1956	314.75	33.4133	314.75	26.6814
																315	-4.82335	315	150.968	315	274.581	315	107.666	315	58.1956	315	33.4101	315	26.6814
																315.25	-4.82736	315.25	151.049	315.25	274.659	315.25	107.666	315.25	58.1925	315.25	33.4164	315.25	26.7066
																315.5	-4.82821	315.5	151.124	315.5	274.76	315.5	107.656	315.5	58.1862	315.5	33.4227	315.5	26.7287
																315.75	-4.82592	315.75	151.201	315.75	274.846	315.75	107.644	315.75	58.183	315.75	33.4101	315.75	26.7603
																316	-4.82677	316	151.241	316	274.918	316	107.64	316	58.1735	316	33.4133	316	26.7887
																316.25	-4.83394	316.25	151.281	316.25	274.991	316.25	107.634	316.25	58.1641	316.25	33.4227	316.25	26.8171
																316.5	-4.83795	316.5	151.321	316.5	275.079	316.5	107.625	316.5	58.1578	316.5	33.4259	316.5	26.8454
																316.75	-4.8388	316.75	151.367	316.75	275.164	316.75	107.628	316.75	58.142	316.75	33.4385	316.75	26.8644
																317	-4.84282	317	151.432	317	275.256	317	107.628	317	58.142	317	33.448	317	26.877
																317.25	-4.84998	317.25	151.506	317.25	275.36	317.25	107.625	317.25	58.142	317.25	33.4574	317.25	26.9117
																317.5	-4.85399	317.5	151.552	317.5	275.429	317.5	107.628	317.5	58.1451	317.5	33.4795	317.5	26.9338
																317.75	-4.858	317.75	151.605	317.75	275.486	317.75	107.628	317.75	58.1388	317.75	33.4921	317.75	26.9559
																318	-4.86517	318	151.642	318	275.552	318	107.631	318	58.1325	318	33.4921	318	26.9779
																318.25	-4.86602	318.25	151.688	318.25	275.612	318.25	107.631	318.25	58.1325	318.25	33.4732	318.25	26.9937
																318.5	-4.87003	318.5	151.727	318.5	275.678	318.5	107.634	318.5	58.1294	318.5	33.4795	318.5	26.9937
																318.75	-4.86774	318.75	151.77	318.75	275.732	318.75	107.637	318.75	58.1325	318.75	33.4984	318.75	27.0095
																319	-4.87175	319	151.839	319	275.808	319	107.644	319	58.1357	319	33.5142	319	27.0379
																319.25	-4.8726	319.25	151.894	319.25	275.858	319.25	107.64	319.25	58.1325	319.25	33.5111	319.25	27.0473
																319.5	-4.87661	319.5	151.95	319.5	275.915	319.5	107.637	319.5	58.1357	319.5	33.5268	319.5	27.0694
																319.75	-4.88062	319.75	151.986	319.75	275.943	319.75	107.634	319.75	58.1325	319.75	33.5268	319.75	27.0789
																320	-4.88779	320	152.007	320	276.006	320	107.628	320	58.1262	320	33.5205	320	27.06
																320.25	-4.89496	320.25	152.044	320.25	276.016	320.25	107.625	320.25	58.1262	320.25	33.5048	320.25	27.0347
																320.5	-4.89897	320.5	152.055	320.5	276.06	320.5	107.631	320.5	58.1231	320.5	33.5174	320.5	27.0253
																320.75	-4.89982	320.75	152.089	320.75	276.098	320.75	107.637	320.75	58.1294	320.75	33.5205	320.75	27.0158
																321	-4.90068	321	152.122	321	276.114	321	107.64	321	58.1294	321	33.4953	321	27
																321.25	-4.89838	321.25	152.159	321.25	276.095	321.25	107.644	321.25	58.1262	321.25	33.4921	321.25	26.9811
																321.5	-4.90239	321.5	152.199	321.5	276.139	321.5	107.647	321.5	58.1262	321.5	33.4701	321.5	26.9653
																321.75	-4.9064	321.75	152.216	321.75	276.142	321.75	107.647	321.75	58.1199	321.75	33.4637	321.75	26.9716
																322	-4.9041	322	152.253	322	276.18	322	107.647	322	58.1199	322	33.4511	322	26.9653
																322.25	-4.90181	322.25	152.302	322.25	276.202	322.25	107.647	322.25	58.1136	322.25	33.4448	322.25	26.9464
																322.5	-4.90897	322.5	152.336	322.5	276.249	322.5	107.64	322.5	58.1073	322.5	33.4385	322.5	26.9306
																322.75	-4.90983	322.75	152.395	322.75	276.3	322.75	107.64	322.75	58.1041	322.75	33.4511	322.75	26.9212
																323	-4.91384	323	152.45	323	276.376	323	107.64	323	58.101	323	33.4574	323	26.918
																323.25	-4.91469	323.25	152.481	323.25	276.432	323.25	107.637	323.25	58.0947	323.25	33.4606	323.25	26.9117
																323.5	-4.91555	323.5	152.514	323.5	276.502	323.5	107.634	323.5	58.0884	323.5	33.4448	323.5	26.9085
																323.75	-4.91956	323.75	152.532	323.75	276.574	323.75	107.628	323.75	58.0852	323.75	33.4227	323.75	26.8896
																324	-4.92357	324	152.556	324	276.634	324	107.634	324	58.0789	324	33.4164	324	26.877
																324.25	-4.92127	324.25	152.567	324.25	276.704	324.25	107.637	324.25	58.0789	324.25	33.4038	324.25	26.8865
																324.5	-4.92213	324.5	152.604	324.5	276.786	324.5	107.64	324.5	58.0757	324.5	33.4101	324.5	26.8896
																324.75	-4.91983	324.75	152.634	324.75	276.82	324.75	107.64	324.75	58.0726	324.75	33.4101	324.75	26.8928
																325	-4.91753	325	152.661	325	276.877	325	107.644	325	58.0631	325	33.407	325	26.9022
																325.25	-4.92154	325.25	152.714	325.25	276.89	325.25	107.64	325.25	58.06	325.25	33.3943	325.25	26.8928
																325.5	-4.92556	325.5	152.744	325.5	276.918	325.5	107.637	325.5	58.0505	325.5	33.388	325.5	26.8928
																325.75	-4.92326	325.75	152.787	325.75	276.997	325.75	107.637	325.75	58.0568	325.75	33.4101	325.75	26.9022
																326	-4.93042	326	152.836	326	277.076	326	107.637	326	58.0537	326	33.4007	326	26.8991
																326.25	-4.93443	326.25	152.87	326.25	277.104	326.25	107.634	326.25	58.0537	326.25	33.4196	326.25	26.8928
																326.5	-4.93213	326.5	152.91	326.5	277.164	326.5	107.634	326.5	58.0537	326.5	33.4133	326.5	26.8833
																326.75	-4.9393	326.75	152.921	326.75	277.196	326.75	107.64	326.75	58.0442	326.75	33.4164	326.75	26.8644
																327	-4.94647	327	152.942	327	277.259	327	107.637	327	58.0379	327	33.407	327	26.8833
																327.25	-4.94417	327.25	152.972	327.25	277.268	327.25	107.644	327.25	58.0379	327.25	33.4101	327.25	26.8865
																327.5	-4.94502	327.5	152.987	327.5	277.306	327.5	107.647	327.5	58.041	327.5	33.388	327.5	26.8833
																327.75	-4.94273	327.75	153.017	327.75	277.385	327.75	107.64	327.75	58.0379	327.75	33.3817	327.75	26.8896
																328	-4.94358	328	153.048	328	277.41	328	107.625	328	58.041	328	33.3628	328	26.8991
																328.25	-4.94128	328.25	153.1	328.25	277.47	328.25	107.628	328.25	58.041	328.25	33.3691	328.25	26.9054
																328.5	-4.93898	328.5	153.137	328.5	277.48	328.5	107.628	328.5	58.0347	328.5	33.3754	328.5	26.918
																328.75	-4.93669	328.75	153.205	328.75	277.489	328.75	107.615	328.75	58.0347	328.75	33.3817	328.75	26.9275
																329	-4.93754	329	153.273	329	277.518	329	107.615	329	58.0316	329	33.3754	329	26.9117
																329.25	-4.94155	329.25	153.325	329.25	277.552	329.25	107.603	329.25	58.0379	329.25	33.3565	329.25	26.9085
																329.5	-4.93926	329.5	153.378	329.5	277.577	329.5	107.599	329.5	58.041	329.5	33.3407	329.5	26.9085
																329.75	-4.94011	329.75	153.408	329.75	277.606	329.75	107.596	329.75	58.0442	329.75	33.3533	329.75	26.9148
																330	-4.94097	330	153.435	330	277.675	330	107.59	330	58.0474	330	33.3628	330	26.918
																330.25	-4.93867	330.25	153.491	330.25	277.77	330.25	107.59	330.25	58.0474	330.25	33.3565	330.25	26.9243
																330.5	-4.94899	330.5	153.537	330.5	277.789	330.5	107.584	330.5	58.0347	330.5	33.3313	330.5	26.9085
																330.75	-4.94669	330.75	153.58	330.75	277.801	330.75	107.584	330.75	58.0347	330.75	33.3407	330.75	26.9022
																331	-4.94439	331	153.626	331	277.839	331	107.577	331	58.0316	331	33.3313	331	26.9054
																331.25	-4.95471	331.25	153.66	331.25	277.887	331.25	107.568	331.25	58.0284	331.25	33.3344	331.25	26.8991
																331.5	-4.95241	331.5	153.712	331.5	277.937	331.5	107.552	331.5	58.0284	331.5	33.3313	331.5	26.9085
																331.75	-4.95327	331.75	153.765	331.75	277.972	331.75	107.546	331.75	58.0253	331.75	33.3313	331.75	26.8928
																332	-4.95413	332	153.823	332	278.057	332	107.536	332	58.0284	332	33.3249	332	26.9022
																332.25	-4.95498	332.25	153.873	332.25	278.12	332.25	107.524	332.25	58.019	332.25	33.3281	332.25	26.8991
																332.5	-4.95584	332.5	153.912	332.5	278.123	332.5	107.517	332.5	58.0127	332.5	33.3376	332.5	26.918
																332.75	-4.95354	332.75	153.962	332.75	278.161	332.75	107.521	332.75	58.0063	332.75	33.3439	332.75	26.9401
																333	-4.95755	333	153.982	333	278.164	333	107.511	333	58.0032	333	33.3281	333	26.9653
																333.25	-4.96472	333.25	154.016	333.25	278.227	333.25	107.505	333.25	58	333.25	33.3249	333.25	26.9779
																333.5	-4.96557	333.5	154.031	333.5	278.278	333.5	107.511	333.5	57.9969	333.5	33.3249	333.5	26.9906
																333.75	-4.96958	333.75	154.061	333.75	278.338	333.75	107.505	333.75	57.9937	333.75	33.3344	333.75	27.0158
																334	-4.96729	334	154.085	334	278.357	334	107.508	334	57.9811	334	33.347	334	27.0284
																334.25	-4.9713	334.25	154.096	334.25	278.401	334.25	107.508	334.25	57.9811	334.25	33.3439	334.25	27.0631
																334.5	-4.969	334.5	154.139	334.5	278.461	334.5	107.505	334.5	57.9811	334.5	33.3376	334.5	27.0852
																334.75	-4.96985	334.75	154.163	334.75	278.477	334.75	107.502	334.75	57.9716	334.75	33.3249	334.75	27.0915
																335	-4.97387	335	154.209	335	278.48	335	107.492	335	57.9685	335	33.3313	335	27.0947
																335.25	-4.96841	335.25	154.237	335.25	278.53	335.25	107.489	335.25	57.9685	335.25	33.3407	335.25	27.1199
																335.5	-4.97558	335.5	154.261	335.5	278.581	335.5	107.476	335.5	57.9622	335.5	33.3313	335.5	27.1483
																335.75	-4.97959	335.75	154.288	335.75	278.622	335.75	107.47	335.75	57.9559	335.75	33.3313	335.75	27.1735
																336	-4.97414	336	154.331	336	278.666	336	107.467	336	57.9559	336	33.3249	336	27.2114
																336.25	-4.97815	336.25	154.367	336.25	278.713	336.25	107.461	336.25	57.9559	336.25	33.3218	336.25	27.2271
																336.5	-4.97585	336.5	154.398	336.5	278.773	336.5	107.457	336.5	57.959	336.5	33.3092	336.5	27.2587
																336.75	-4.97986	336.75	154.4	336.75	278.786	336.75	107.457	336.75	57.9527	336.75	33.3092	336.75	27.2997
																337	-4.98387	337	154.43	337	278.82	337	107.454	337	57.9559	337	33.3186	337	27.3249
																337.25	-4.99419	337.25	154.448	337.25	278.858	337.25	107.457	337.25	57.9527	337.25	33.3123	337.25	27.3186
																337.5	-4.9982	337.5	154.469	337.5	278.893	337.5	107.457	337.5	57.9527	337.5	33.3092	337.5	27.3439
																337.75	-5.00537	337.75	154.505	337.75	278.962	337.75	107.451	337.75	57.9527	337.75	33.3281	337.75	27.3754
																338	-5.00938	338	154.545	338	279.038	338	107.445	338	57.9527	338	33.3502	338	27.407
																338.25	-5.01339	338.25	154.585	338.25	279.114	338.25	107.442	338.25	57.9527	338.25	33.3596	338.25	27.4259
																338.5	-5.01424	338.5	154.631	338.5	279.133	338.5	107.432	338.5	57.9496	338.5	33.347	338.5	27.4385
																338.75	-5.01825	338.75	154.68	338.75	279.193	338.75	107.429	338.75	57.9496	338.75	33.3502	338.75	27.4637
																339	-5.02227	339	154.726	339	279.24	339	107.423	339	57.9369	339	33.3723	339	27.47
																339.25	-5.02312	339.25	154.75	339.25	279.281	339.25	107.42	339.25	57.9338	339.25	33.3849	339.25	27.4764
																339.5	-5.02713	339.5	154.775	339.5	279.341	339.5	107.413	339.5	57.9243	339.5	33.3943	339.5	27.489
																339.75	-5.03114	339.75	154.783	339.75	279.379	339.75	107.404	339.75	57.9212	339.75	33.388	339.75	27.5142
																340	-5.03831	340	154.807	340	279.42	340	107.404	340	57.918	340	33.3975	340	27.5237
																340.25	-5.03916	340.25	154.815	340.25	279.464	340.25	107.404	340.25	57.9117	340.25	33.3943	340.25	27.5237
																340.5	-5.04633	340.5	154.855	340.5	279.511	340.5	107.394	340.5	57.9086	340.5	33.3817	340.5	27.5205
																340.75	-5.04719	340.75	154.882	340.75	279.562	340.75	107.385	340.75	57.9054	340.75	33.3849	340.75	27.5047
																341	-5.04173	341	154.906	341	279.577	341	107.382	341	57.9054	341	33.388	341	27.5331
																341.25	-5.0489	341.25	154.952	341.25	279.622	341.25	107.372	341.25	57.9022	341.25	33.3975	341.25	27.5237
																341.5	-5.0466	341.5	154.995	341.5	279.688	341.5	107.366	341.5	57.9022	341.5	33.3912	341.5	27.5111
																341.75	-5.0443	341.75	155.026	341.75	279.713	341.75	107.357	341.75	57.8959	341.75	33.3817	341.75	27.5111
																342	-5.03885	342	155.1	342	279.77	342	107.353	342	57.8928	342	33.388	342	27.5489
																342.25	-5.04286	342.25	155.162	342.25	279.842	342.25	107.347	342.25	57.8896	342.25	33.3943	342.25	27.5268
																342.5	-5.04372	342.5	155.183	342.5	279.887	342.5	107.338	342.5	57.877	342.5	33.3912	342.5	27.4827
																342.75	-5.03826	342.75	155.21	342.75	279.877	342.75	107.338	342.75	57.8707	342.75	33.3723	342.75	27.4637
																343	-5.04227	343	155.237	343	279.902	343	107.334	343	57.8675	343	33.3596	343	27.4511
																343.25	-5.04629	343.25	155.252	343.25	279.972	343.25	107.331	343.25	57.8612	343.25	33.366	343.25	27.4353
																343.5	-5.04399	343.5	155.247	343.5	279.994	343.5	107.316	343.5	57.8581	343.5	33.347	343.5	27.4196
																343.75	-5.04484	343.75	155.29	343.75	280.051	343.75	107.316	343.75	57.8581	343.75	33.3407	343.75	27.4133
																344	-5.04885	344	155.336	344	280.089	344	107.312	344	57.8549	344	33.3344	344	27.4164
																344.25	-5.04656	344.25	155.408	344.25	280.18	344.25	107.312	344.25	57.8612	344.25	33.3281	344.25	27.4227
																344.5	-5.04741	344.5	155.448	344.5	280.237	344.5	107.316	344.5	57.8644	344.5	33.3281	344.5	27.429
																344.75	-5.04196	344.75	155.506	344.75	280.294	344.75	107.316	344.75	57.8644	344.75	33.3249	344.75	27.448
																345	-5.03966	345	155.565	345	280.35	345	107.312	345	57.8707	345	33.3249	345	27.4574
																345.25	-5.03736	345.25	155.602	345.25	280.445	345.25	107.312	345.25	57.8675	345.25	33.3344	345.25	27.47
																345.5	-5.04137	345.5	155.657	345.5	280.521	345.5	107.316	345.5	57.8612	345.5	33.3439	345.5	27.4858
																345.75	-5.04223	345.75	155.697	345.75	280.641	345.75	107.312	345.75	57.8581	345.75	33.3407	345.75	27.4858
																346	-5.03993	346	155.712	346	280.659	346	107.316	346	57.8581	346	33.3502	346	27.4953
																346.25	-5.04079	346.25	155.764	346.25	280.726	346.25	107.309	346.25	57.8518	346.25	33.3502	346.25	27.4953
																346.5	-5.0448	346.5	155.807	346.5	280.764	346.5	107.309	346.5	57.8486	346.5	33.3628	346.5	27.4953
																346.75	-5.04565	346.75	155.793	346.75	280.792	346.75	107.303	346.75	57.8518	346.75	33.3691	346.75	27.4637
																347	-5.04967	347	155.827	347	280.846	347	107.3	347	57.8486	347	33.3533	347	27.4637
																347.25	-5.05052	347.25	155.87	347.25	280.88	347.25	107.3	347.25	57.8549	347.25	33.3407	347.25	27.47
																347.5	-5.04507	347.5	155.925	347.5	280.947	347.5	107.297	347.5	57.8549	347.5	33.3376	347.5	27.4795
																347.75	-5.04277	347.75	155.981	347.75	281.019	347.75	107.29	347.75	57.8549	347.75	33.3344	347.75	27.4921
																348	-5.04047	348	156.011	348	281.041	348	107.29	348	57.8581	348	33.3407	348	27.4953
																348.25	-5.04448	348.25	156.079	348.25	281.126	348.25	107.3	348.25	57.8644	348.25	33.3407	348.25	27.5174
																348.5	-5.04534	348.5	156.125	348.5	281.174	348.5	107.297	348.5	57.8675	348.5	33.3439	348.5	27.5237
																348.75	-5.0462	348.75	156.153	348.75	281.234	348.75	107.293	348.75	57.8707	348.75	33.3344	348.75	27.5205
																349	-5.05021	349	156.17	349	281.234	349	107.287	349	57.8707	349	33.3439	349	27.5268
																349.25	-5.04791	349.25	156.207	349.25	281.294	349.25	107.284	349.25	57.8612	349.25	33.3533	349.25	27.5205
																349.5	-5.05192	349.5	156.215	349.5	281.328	349.5	107.275	349.5	57.8644	349.5	33.3407	349.5	27.4953
																349.75	-5.05277	349.75	156.265	349.75	281.363	349.75	107.271	349.75	57.8612	349.75	33.3628	349.75	27.4953
																350	-5.05363	350	156.279	350	281.35	350	107.265	350	57.8612	350	33.3565	350	27.5079
																350.25	-5.05764	350.25	156.291	350.25	281.341	350.25	107.265	350.25	57.8581	350.25	33.3502	350.25	27.5111
																350.5	-5.06481	350.5	156.327	350.5	281.366	350.5	107.265	350.5	57.8518	350.5	33.3439	350.5	27.4953
																350.75	-5.06566	350.75	156.376	350.75	281.439	350.75	107.259	350.75	57.8518	350.75	33.347	350.75	27.5111
																351	-5.06652	351	156.419	351	281.436	351	107.262	351	57.8518	351	33.3407	351	27.5205
																351.25	-5.06738	351.25	156.447	351.25	281.467	351.25	107.252	351.25	57.8518	351.25	33.347	351.25	27.5331
																351.5	-5.07139	351.5	156.509	351.5	281.514	351.5	107.252	351.5	57.8486	351.5	33.3281	351.5	27.5426
																351.75	-5.06909	351.75	156.526	351.75	281.533	351.75	107.256	351.75	57.8518	351.75	33.3439	351.75	27.5584
																352	-5.06994	352	156.588	352	281.587	352	107.259	352	57.8581	352	33.3596	352	27.5678
																352.25	-5.07711	352.25	156.622	352.25	281.615	352.25	107.256	352.25	57.8549	352.25	33.3849	352.25	27.5773
																352.5	-5.08112	352.5	156.642	352.5	281.656	352.5	107.256	352.5	57.8455	352.5	33.3817	352.5	27.5868
																352.75	-5.08829	352.75	156.701	352.75	281.697	352.75	107.246	352.75	57.836	352.75	33.3754	352.75	27.6025
																353	-5.08914	353	156.732	353	281.726	353	107.24	353	57.8265	353	33.3943	353	27.5931
																353.25	-5.09315	353.25	156.765	353.25	281.76	353.25	107.237	353.25	57.8202	353.25	33.3912	353.25	27.5899
																353.5	-5.09716	353.5	156.827	353.5	281.808	353.5	107.234	353.5	57.8171	353.5	33.388	353.5	27.5994
																353.75	-5.09802	353.75	156.87	353.75	281.842	353.75	107.23	353.75	57.8139	353.75	33.3786	353.75	27.612
																354	-5.10203	354	156.913	354	281.858	354	107.227	354	57.8171	354	33.3754	354	27.6309
																354.25	-5.10289	354.25	156.978	354.25	281.924	354.25	107.227	354.25	57.8108	354.25	33.3817	354.25	27.6404
																354.5	-5.11321	354.5	156.999	354.5	281.984	354.5	107.218	354.5	57.8045	354.5	33.3628	354.5	27.6562
																354.75	-5.12037	354.75	157.058	354.75	282.01	354.75	107.218	354.75	57.8013	354.75	33.3691	354.75	27.6625
																355	-5.11807	355	157.11	355	282.029	355	107.218	355	57.8013	355	33.366	355	27.6688
																355.25	-5.11893	355.25	157.172	355.25	282.082	355.25	107.215	355.25	57.8045	355.25	33.3817	355.25	27.7003
																355.5	-5.11979	355.5	157.196	355.5	282.089	355.5	107.218	355.5	57.7981	355.5	33.3691	355.5	27.7098
																355.75	-5.12695	355.75	157.214	355.75	282.114	355.75	107.215	355.75	57.7918	355.75	33.3849	355.75	27.713
																356	-5.12781	356	157.253	356	282.161	356	107.221	356	57.7918	356	33.3565	356	27.7319
																356.25	-5.13182	356.25	157.293	356.25	282.196	356.25	107.215	356.25	57.7855	356.25	33.3628	356.25	27.7477
																356.5	-5.13583	356.5	157.33	356.5	282.259	356.5	107.205	356.5	57.7792	356.5	33.3596	356.5	27.7666
																356.75	-5.13353	356.75	157.36	356.75	282.275	356.75	107.192	356.75	57.7634	356.75	33.3407	356.75	27.7855
																357	-5.1407	357	157.406	357	282.319	357	107.192	357	57.7634	357	33.3218	357	27.7918
																357.25	-5.14155	357.25	157.452	357.25	282.338	357.25	107.186	357.25	57.7634	357.25	33.3249	357.25	27.8013
																357.5	-5.1361	357.5	157.464	357.5	282.382	357.5	107.192	357.5	57.7698	357.5	33.3313	357.5	27.8297
																357.75	-5.14011	357.75	157.478	357.75	282.432	357.75	107.189	357.75	57.7698	357.75	33.306	357.75	27.8675
																358	-5.14412	358	157.506	358	282.477	358	107.18	358	57.7666	358	33.306	358	27.8833
																358.25	-5.14498	358.25	157.53	358.25	282.505	358.25	107.18	358.25	57.7666	358.25	33.3029	358.25	27.9085
																358.5	-5.14899	358.5	157.566	358.5	282.524	358.5	107.183	358.5	57.7666	358.5	33.306	358.5	27.9117
																358.75	-5.15615	358.75	157.612	358.75	282.587	358.75	107.177	358.75	57.7634	358.75	33.2871	358.75	27.9117
																359	-5.15701	359	157.621	359	282.587	359	107.174	359	57.7603	359	33.2902	359	27.9401
																359.25	-5.1484	359.25	157.689	359.25	282.634	359.25	107.186	359.25	57.7666	359.25	33.2997	359.25	27.9527
																359.5	-5.1398	359.5	157.722	359.5	282.694	359.5	107.186	359.5	57.7666	359.5	33.3123	359.5	27.9559
																359.75	-5.14381	359.75	157.753	359.75	282.77	359.75	107.174	359.75	57.7698	359.75	33.3029	359.75	27.9906
																360	-5.14782	360	157.764	360	282.757	360	107.18	360	57.7666	360	33.2934	360	28
																360.25	-5.15183	360.25	157.81	360.25	282.786	360.25	107.17	360.25	57.7666	360.25	33.2997	360.25	28.0221
																360.5	-5.15268	360.5	157.856	360.5	282.874	360.5	107.167	360.5	57.7634	360.5	33.2839	360.5	28.0442
																360.75	-5.15354	360.75	157.89	360.75	282.94	360.75	107.167	360.75	57.7634	360.75	33.2966	360.75	28.0726
																361	-5.14809	361	157.93	361	283.003	361	107.174	361	57.7666	361	33.3155	361	28.1136
																361.25	-5.1521	361.25	157.963	361.25	283.047	361.25	107.17	361.25	57.7603	361.25	33.3186	361.25	28.1325
																361.5	-5.15611	361.5	157.993	361.5	283.095	361.5	107.174	361.5	57.7571	361.5	33.3249	361.5	28.1451
																361.75	-5.15066	361.75	157.999	361.75	283.098	361.75	107.177	361.75	57.7571	361.75	33.3249	361.75	28.1577
																362	-5.15467	362	158.007	362	283.107	362	107.177	362	57.7571	362	33.3218	362	28.1798
																362.25	-5.16183	362.25	158.05	362.25	283.152	362.25	107.17	362.25	57.7508	362.25	33.3249	362.25	28.1798
																362.5	-5.16269	362.5	158.086	362.5	283.186	362.5	107.164	362.5	57.7445	362.5	33.3218	362.5	28.183
																362.75	-5.15724	362.75	158.107	362.75	283.208	362.75	107.17	362.75	57.7445	362.75	33.306	362.75	28.2019
																363	-5.15809	363	158.131	363	283.218	363	107.164	363	57.7351	363	33.3029	363	28.2114
																363.25	-5.1621	363.25	158.162	363.25	283.303	363.25	107.164	363.25	57.7319	363.25	33.2997	363.25	28.2461
																363.5	-5.15665	363.5	158.183	363.5	283.312	363.5	107.164	363.5	57.7287	363.5	33.306	363.5	28.2461
																363.75	-5.16066	363.75	158.254	363.75	283.376	363.75	107.164	363.75	57.7287	363.75	33.3123	363.75	28.2713
																364	-5.16467	364	158.262	364	283.379	364	107.151	364	57.7193	364	33.3092	364	28.2776
																364.25	-5.16868	364.25	158.305	364.25	283.417	364.25	107.148	364.25	57.7161	364.25	33.306	364.25	28.2934
																364.5	-5.16638	364.5	158.326	364.5	283.505	364.5	107.155	364.5	57.713	364.5	33.2934	364.5	28.2965
																364.75	-5.16724	364.75	158.347	364.75	283.524	364.75	107.148	364.75	57.7161	364.75	33.306	364.75	28.2902
																365	-5.17125	365	158.377	365	283.587	365	107.148	365	57.713	365	33.2966	365	28.2713
																365.25	-5.17211	365.25	158.414	365.25	283.6	365.25	107.148	365.25	57.7161	365.25	33.3123	365.25	28.2713
																365.5	-5.17612	365.5	158.447	365.5	283.656	365.5	107.148	365.5	57.7161	365.5	33.3186	365.5	28.2682
																365.75	-5.18013	365.75	158.465	365.75	283.685	365.75	107.136	365.75	57.7098	365.75	33.2934	365.75	28.306
																366	-5.17783	366	158.505	366	283.723	366	107.142	366	57.713	366	33.2871	366	28.3849
																366.25	-5.18184	366.25	158.529	366.25	283.745	366.25	107.145	366.25	57.7161	366.25	33.2966	366.25	28.4669
																366.5	-5.18901	366.5	158.572	366.5	283.833	366.5	107.136	366.5	57.7098	366.5	33.306	366.5	28.5237
																366.75	-5.18671	366.75	158.612	366.75	283.902	366.75	107.133	366.75	57.7098	366.75	33.2997	366.75	28.5868
																367	-5.18441	367	158.645	367	283.95	367	107.136	367	57.7098	367	33.2871	367	28.6467
																367.25	-5.18527	367.25	158.694	367.25	283.972	367.25	107.129	367.25	57.7098	367.25	33.2871	367.25	28.713
																367.5	-5.18928	367.5	158.718	367.5	284	367.5	107.126	367.5	57.7098	367.5	33.2871	367.5	28.7729
																367.75	-5.19329	367.75	158.743	367.75	284.114	367.75	107.133	367.75	57.7067	367.75	33.2839	367.75	28.8265
																368	-5.18784	368	158.76	368	284.142	368	107.129	368	57.7067	368	33.2871	368	28.8896
																368.25	-5.18869	368.25	158.787	368.25	284.227	368.25	107.133	368.25	57.7067	368.25	33.2839	368.25	28.9779
																368.5	-5.18955	368.5	158.777	368.5	284.275	368.5	107.133	368.5	57.7067	368.5	33.2713	368.5	29.0221
																368.75	-5.19356	368.75	158.81	368.75	284.322	368.75	107.133	368.75	57.7098	368.75	33.2776	368.75	29.1104
																369	-5.19442	369	158.841	369	284.353	369	107.133	369	57.713	369	33.2745	369	29.1893
																369.25	-5.19527	369.25	158.865	369.25	284.379	369.25	107.129	369.25	57.713	369.25	33.2871	369.25	29.2776
																369.5	-5.19297	369.5	158.901	369.5	284.461	369.5	107.12	369.5	57.7004	369.5	33.2745	369.5	29.3439
																369.75	-5.19383	369.75	158.935	369.75	284.536	369.75	107.11	369.75	57.6972	369.75	33.2808	369.75	29.429
																370	-5.19153	370	158.946	370	284.625	370	107.104	370	57.6972	370	33.2745	370	29.5205
																370.25	-5.18923	370.25	158.97	370.25	284.666	370.25	107.098	370.25	57.694	370.25	33.2776	370.25	29.5899
																370.5	-5.19324	370.5	158.997	370.5	284.704	370.5	107.095	370.5	57.694	370.5	33.2871	370.5	29.6089
																370.75	-5.1941	370.75	159.025	370.75	284.795	370.75	107.092	370.75	57.694	370.75	33.2871	370.75	29.5931
																371	-5.19811	371	159.064	371	284.896	371	107.085	371	57.694	371	33.2902	371	29.5962
																371.25	-5.19581	371.25	159.107	371.25	284.943	371.25	107.079	371.25	57.6972	371.25	33.2808	371.25	29.6436
																371.5	-5.19982	371.5	159.144	371.5	285.019	371.5	107.066	371.5	57.6972	371.5	33.2902	371.5	29.6719
																371.75	-5.20383	371.75	159.152	371.75	285.063	371.75	107.051	371.75	57.694	371.75	33.2871	371.75	29.7066
																372	-5.19838	372	159.183	372	285.114	372	107.051	372	57.694	372	33.3092	372	29.7508
																372.25	-5.20239	372.25	159.219	372.25	285.177	372.25	107.044	372.25	57.6909	372.25	33.3123	372.25	29.7887
																372.5	-5.20325	372.5	159.297	372.5	285.234	372.5	107.032	372.5	57.6814	372.5	33.3502	372.5	29.8234
																372.75	-5.20095	372.75	159.352	372.75	285.287	372.75	107.028	372.75	57.6751	372.75	33.3565	372.75	29.836
																373	-5.20812	373	159.389	373	285.338	373	107.019	373	57.6657	373	33.3596	373	29.8549
																373.25	-5.20582	373.25	159.413	373.25	285.353	373.25	107.013	373.25	57.6657	373.25	33.366	373.25	29.8991
																373.5	-5.20352	373.5	159.431	373.5	285.407	373.5	107.01	373.5	57.6625	373.5	33.347	373.5	29.9085
																373.75	-5.20437	373.75	159.445	373.75	285.451	373.75	107.006	373.75	57.6625	373.75	33.3407	373.75	29.9306
																374	-5.21154	374	159.492	374	285.473	374	107	374	57.6562	374	33.3533	374	29.9275
																374.25	-5.21555	374.25	159.525	374.25	285.486	374.25	107.003	374.25	57.6562	374.25	33.3439	374.25	29.9716
																374.5	-5.21641	374.5	159.555	374.5	285.518	374.5	107.01	374.5	57.6593	374.5	33.3344	374.5	30.0095
																374.75	-5.22042	374.75	159.586	374.75	285.511	374.75	107.01	374.75	57.6593	374.75	33.3218	374.75	30.0379
																375	-5.22443	375	159.613	375	285.489	375	107.006	375	57.653	375	33.3029	375	30.0663
																375.25	-5.21898	375.25	159.653	375.25	285.533	375.25	107.01	375.25	57.6625	375.25	33.2871	375.25	30.0978
																375.5	-5.22299	375.5	159.686	375.5	285.514	375.5	107	375.5	57.6593	375.5	33.2934	375.5	30.1262
																375.75	-5.21753	375.75	159.713	375.75	285.514	375.75	106.994	375.75	57.6562	375.75	33.2713	375.75	30.1546
																376	-5.22154	376	159.734	376	285.549	376	106.997	376	57.653	376	33.2745	376	30.1451
																376.25	-5.21925	376.25	159.752	376.25	285.574	376.25	107.003	376.25	57.6467	376.25	33.2682	376.25	30.1609
																376.5	-5.2201	376.5	159.779	376.5	285.593	376.5	107.01	376.5	57.6436	376.5	33.2745	376.5	30.1924
																376.75	-5.22096	376.75	159.794	376.75	285.653	376.75	107.01	376.75	57.6499	376.75	33.2682	376.75	30.183
																377	-5.21235	377	159.834	377	285.682	377	107.01	377	57.6467	377	33.2871	377	30.183
																377.25	-5.21636	377.25	159.823	377.25	285.663	377.25	107.013	377.25	57.6593	377.25	33.2555	377.25	30.2019
																377.5	-5.22353	377.5	159.853	377.5	285.678	377.5	107.006	377.5	57.6625	377.5	33.2398	377.5	30.2051
																377.75	-5.22754	377.75	159.877	377.75	285.647	377.75	107	377.75	57.6593	377.75	33.2366	377.75	30.2145
																378	-5.22839	378	159.939	378	285.719	378	106.994	378	57.6562	378	33.2429	378	30.2461
																378.25	-5.23241	378.25	159.982	378.25	285.773	378.25	106.987	378.25	57.6562	378.25	33.2524	378.25	30.2713
																378.5	-5.23642	378.5	160.012	378.5	285.827	378.5	106.981	378.5	57.6467	378.5	33.2398	378.5	30.2745
																378.75	-5.23412	378.75	160.03	378.75	285.833	378.75	106.978	378.75	57.6467	378.75	33.2272	378.75	30.2871
																379	-5.23813	379	160.064	379	285.855	379	106.972	379	57.6467	379	33.2398	379	30.2934
																379.25	-5.23898	379.25	160.072	379.25	285.865	379.25	106.959	379.25	57.6404	379.25	33.2398	379.25	30.2997
																379.5	-5.243	379.5	160.102	379.5	285.924	379.5	106.95	379.5	57.6341	379.5	33.265	379.5	30.2902
																379.75	-5.2407	379.75	160.136	379.75	286.019	379.75	106.943	379.75	57.6341	379.75	33.2871	379.75	30.2871
																380	-5.25102	380	160.138	380	286.054	380	106.931	380	57.6183	380	33.306	380	30.2745
																380.25	-5.25503	380.25	160.149	380.25	286.079	380.25	106.931	380.25	57.612	380.25	33.2997	380.25	30.2713
																380.5	-5.26219	380.5	160.18	380.5	286.142	380.5	106.928	380.5	57.6057	380.5	33.3092	380.5	30.2587
																380.75	-5.2599	380.75	160.207	380.75	286.18	380.75	106.924	380.75	57.6057	380.75	33.3029	380.75	30.2808
																381	-5.26706	381	160.237	381	286.161	381	106.915	381	57.6026	381	33.3092	381	30.2839
																381.25	-5.26792	381.25	160.286	381.25	286.205	381.25	106.912	381.25	57.5994	381.25	33.2934	381.25	30.2682
																381.5	-5.27508	381.5	160.323	381.5	286.189	381.5	106.909	381.5	57.5899	381.5	33.2871	381.5	30.2839
																381.75	-5.28225	381.75	160.353	381.75	286.208	381.75	106.902	381.75	57.5868	381.75	33.2776	381.75	30.2965
																382	-5.27995	382	160.368	382	286.278	382	106.899	382	57.5899	382	33.2745	382	30.2997
																382.25	-5.28081	382.25	160.376	382.25	286.3	382.25	106.899	382.25	57.5836	382.25	33.2839	382.25	30.3218
																382.5	-5.28166	382.5	160.419	382.5	286.357	382.5	106.902	382.5	57.5836	382.5	33.2776	382.5	30.3533
																382.75	-5.28252	382.75	160.44	382.75	286.344	382.75	106.896	382.75	57.5805	382.75	33.265	382.75	30.3376
																383	-5.28337	383	160.451	383	286.35	383	106.896	383	57.571	383	33.2682	383	30.3155
																383.25	-5.28423	383.25	160.491	383.25	286.404	383.25	106.896	383.25	57.5742	383.25	33.2682	383.25	30.3123
																383.5	-5.28193	383.5	160.518	383.5	286.486	383.5	106.893	383.5	57.571	383.5	33.2808	383.5	30.3376
																383.75	-5.27963	383.75	160.523	383.75	286.511	383.75	106.883	383.75	57.5679	383.75	33.2682	383.75	30.3502
																384	-5.27734	384	160.573	384	286.574	384	106.887	384	57.5616	384	33.2839	384	30.3312
																384.25	-5.27504	384.25	160.597	384.25	286.562	384.25	106.893	384.25	57.5584	384.25	33.2808	384.25	30.347
																384.5	-5.2822	384.5	160.624	384.5	286.606	384.5	106.89	384.5	57.5552	384.5	33.2587	384.5	30.3754
																384.75	-5.28306	384.75	160.667	384.75	286.675	384.75	106.893	384.75	57.5521	384.75	33.2492	384.75	30.3786
																385	-5.28707	385	160.71	385	286.697	385	106.883	385	57.5489	385	33.2492	385	30.388
																385.25	-5.28793	385.25	160.712	385.25	286.704	385.25	106.883	385.25	57.5458	385.25	33.2461	385.25	30.407
																385.5	-5.28878	385.5	160.742	385.5	286.713	385.5	106.871	385.5	57.5363	385.5	33.2461	385.5	30.4227
																385.75	-5.28648	385.75	160.769	385.75	286.748	385.75	106.868	385.75	57.5332	385.75	33.2398	385.75	30.4354
																386	-5.28734	386	160.79	386	286.77	386	106.858	386	57.53	386	33.265	386	30.4417
																386.25	-5.2882	386.25	160.814	386.25	286.858	386.25	106.861	386.25	57.5269	386.25	33.2839	386.25	30.4417
																386.5	-5.28905	386.5	160.826	386.5	286.902	386.5	106.855	386.5	57.5237	386.5	33.2808	386.5	30.4543
																386.75	-5.29306	386.75	160.859	386.75	286.896	386.75	106.839	386.75	57.5111	386.75	33.2966	386.75	30.4606
																387	-5.29392	387	160.896	387	286.959	387	106.83	387	57.5111	387	33.306	387	30.4606
																387.25	-5.28847	387.25	160.91	387.25	286.969	387.25	106.833	387.25	57.5111	387.25	33.3344	387.25	30.4606
																387.5	-5.29563	387.5	160.919	387.5	287.035	387.5	106.833	387.5	57.5048	387.5	33.3313	387.5	30.4543
																387.75	-5.29649	387.75	160.955	387.75	287.066	387.75	106.827	387.75	57.5048	387.75	33.3376	387.75	30.4921
																388	-5.29734	388	160.945	388	287.092	388	106.82	388	57.4985	388	33.3407	388	30.4921
																388.25	-5.30136	388.25	160.966	388.25	287.095	388.25	106.82	388.25	57.4985	388.25	33.3439	388.25	30.4701
																388.5	-5.30537	388.5	160.986	388.5	287.171	388.5	106.823	388.5	57.4921	388.5	33.3376	388.5	30.4701
																388.75	-5.31253	388.75	161.007	388.75	287.145	388.75	106.82	388.75	57.4921	388.75	33.3407	388.75	30.5048
																389	-5.31023	389	161.041	389	287.202	389	106.801	389	57.4858	389	33.3439	389	30.5142
																389.25	-5.31109	389.25	161.065	389.25	287.224	389.25	106.798	389.25	57.489	389.25	33.3502	389.25	30.5111
																389.5	-5.30879	389.5	161.076	389.5	287.196	389.5	106.789	389.5	57.489	389.5	33.347	389.5	30.5584
																389.75	-5.30649	389.75	161.1	389.75	287.237	389.75	106.795	389.75	57.489	389.75	33.3565	389.75	30.5836
																390	-5.30419	390	161.131	390	287.29	390	106.789	390	57.489	390	33.3754	390	30.5962
																390.25	-5.31136	390.25	161.129	390.25	287.303	390.25	106.795	390.25	57.489	390.25	33.3754	390.25	30.5742
																390.5	-5.31537	390.5	161.157	390.5	287.353	390.5	106.798	390.5	57.4858	390.5	33.3754	390.5	30.571
																390.75	-5.31938	390.75	161.162	390.75	287.442	390.75	106.798	390.75	57.4921	390.75	33.3628	390.75	30.5678
																391	-5.32024	391	161.195	391	287.404	391	106.792	391	57.4827	391	33.3439	391	30.5647
																391.25	-5.3274	391.25	161.241	391.25	287.461	391.25	106.789	391.25	57.4795	391.25	33.3344	391.25	30.571
																391.5	-5.32826	391.5	161.275	391.5	287.483	391.5	106.795	391.5	57.4732	391.5	33.3313	391.5	30.571
																391.75	-5.33227	391.75	161.289	391.75	287.559	391.75	106.795	391.75	57.4669	391.75	33.3186	391.75	30.5868
																392	-5.33313	392	161.304	392	287.622	392	106.779	392	57.4701	392	33.3029	392	30.5773
																392.25	-5.33398	392.25	161.337	392.25	287.637	392.25	106.776	392.25	57.4701	392.25	33.3155	392.25	30.5868
																392.5	-5.33799	392.5	161.352	392.5	287.697	392.5	106.776	392.5	57.4701	392.5	33.2966	392.5	30.571
																392.75	-5.34516	392.75	161.395	392.75	287.719	392.75	106.773	392.75	57.4669	392.75	33.3123	392.75	30.6025
																393	-5.35232	393	161.419	393	287.76	393	106.76	393	57.4606	393	33.2997	393	30.6278
																393.25	-5.35634	393.25	161.475	393.25	287.773	393.25	106.751	393.25	57.4638	393.25	33.3155	393.25	30.6246
																393.5	-5.36035	393.5	161.495	393.5	287.827	393.5	106.748	393.5	57.4606	393.5	33.2902	393.5	30.6025
																393.75	-5.36751	393.75	161.542	393.75	287.88	393.75	106.757	393.75	57.4606	393.75	33.2776	393.75	30.5962
																394	-5.36837	394	161.562	394	287.871	394	106.76	394	57.4511	394	33.2682	394	30.5836
																394.25	-5.37238	394.25	161.602	394.25	287.95	394.25	106.76	394.25	57.448	394.25	33.2808	394.25	30.571
																394.5	-5.37323	394.5	161.633	394.5	287.997	394.5	106.751	394.5	57.448	394.5	33.2808	394.5	30.5836
																394.75	-5.3804	394.75	161.669	394.75	288.06	394.75	106.751	394.75	57.4448	394.75	33.2713	394.75	30.5805
																395	-5.38126	395	161.709	395	288.152	395	106.735	395	57.4354	395	33.2934	395	30.6057
																395.25	-5.38527	395.25	161.727	395.25	288.202	395.25	106.726	395.25	57.4322	395.25	33.2871	395.25	30.5868
																395.5	-5.38612	395.5	161.77	395.5	288.208	395.5	106.726	395.5	57.4259	395.5	33.2902	395.5	30.5994
																395.75	-5.39013	395.75	161.791	395.75	288.256	395.75	106.719	395.75	57.4291	395.75	33.2839	395.75	30.5994
																396	-5.38784	396	161.824	396	288.278	396	106.716	396	57.4291	396	33.2839	396	30.5836
																396.25	-5.39185	396.25	161.832	396.25	288.325	396.25	106.71	396.25	57.4291	396.25	33.2776	396.25	30.6089
																396.5	-5.3927	396.5	161.856	396.5	288.316	396.5	106.704	396.5	57.4291	396.5	33.2902	396.5	30.612
																396.75	-5.39987	396.75	161.874	396.75	288.331	396.75	106.7	396.75	57.4227	396.75	33.2808	396.75	30.6089
																397	-5.40072	397	161.901	397	288.366	397	106.694	397	57.4196	397	33.2776	397	30.6183
																397.25	-5.40474	397.25	161.906	397.25	288.413	397.25	106.688	397.25	57.4196	397.25	33.2839	397.25	30.6309
																397.5	-5.39613	397.5	161.927	397.5	288.401	397.5	106.694	397.5	57.4196	397.5	33.2745	397.5	30.6404
																397.75	-5.39383	397.75	161.945	397.75	288.436	397.75	106.697	397.75	57.4227	397.75	33.265	397.75	30.6404
																398	-5.39469	398	161.95	398	288.502	398	106.7	398	57.4133	398	33.2492	398	30.6467
																398.25	-5.39554	398.25	161.958	398.25	288.533	398.25	106.7	398.25	57.4164	398.25	33.2745	398.25	30.6719
																398.5	-5.3964	398.5	161.951	398.5	288.549	398.5	106.697	398.5	57.4164	398.5	33.2713	398.5	30.6846
																398.75	-5.40041	398.75	161.965	398.75	288.565	398.75	106.685	398.75	57.4133	398.75	33.2902	398.75	30.7003
																399	-5.40127	399	161.964	399	288.568	399	106.681	399	57.4101	399	33.2682	399	30.694
																399.25	-5.40212	399.25	161.972	399.25	288.584	399.25	106.678	399.25	57.4038	399.25	33.2398	399.25	30.6814
																399.5	-5.39982	399.5	161.968	399.5	288.555	399.5	106.669	399.5	57.4038	399.5	33.224	399.5	30.7003
																399.75	-5.40068	399.75	161.97	399.75	288.574	399.75	106.678	399.75	57.4133	399.75	33.2082	399.75	30.7193
																400	-5.39523	400	161.985	400	288.596	400	106.681	400	57.4133	400	33.2082	400	30.7634
																400.25	-5.39924	400.25	162.005	400.25	288.622	400.25	106.675	400.25	57.4038	400.25	33.2019	400.25	30.776
																400.5	-5.40009	400.5	162.023	400.5	288.659	400.5	106.672	400.5	57.4038	400.5	33.2019	400.5	30.7981
																400.75	-5.3978	400.75	162.013	400.75	288.691	400.75	106.675	400.75	57.407	400.75	33.2082	400.75	30.8454
																401	-5.39865	401	162.052	401	288.716	401	106.672	401	57.407	401	33.2145	401	30.8391
																401.25	-5.39951	401.25	162.051	401.25	288.754	401.25	106.669	401.25	57.407	401.25	33.2019	401.25	30.8454
																401.5	-5.40036	401.5	162.081	401.5	288.805	401.5	106.672	401.5	57.4007	401.5	33.2145	401.5	30.8865
																401.75	-5.40122	401.75	162.096	401.75	288.817	401.75	106.675	401.75	57.4007	401.75	33.1956	401.75	30.9085
																402	-5.39577	402	162.136	402	288.839	402	106.672	402	57.3975	402	33.2019	402	30.9369
																402.25	-5.39978	402.25	162.16	402.25	288.934	402.25	106.656	402.25	57.3975	402.25	33.1988	402.25	30.9464
																402.5	-5.40379	402.5	162.197	402.5	288.924	402.5	106.65	402.5	57.3912	402.5	33.2303	402.5	30.9748
																402.75	-5.40149	402.75	162.233	402.75	288.934	402.75	106.647	402.75	57.3912	402.75	33.2398	402.75	31.0032
																403	-5.39919	403	162.264	403	288.953	403	106.637	403	57.3817	403	33.2335	403	31.0189
																403.25	-5.40005	403.25	162.291	403.25	288.953	403.25	106.631	403.25	57.3817	403.25	33.2492	403.25	31.0379
																403.5	-5.39775	403.5	162.315	403.5	289.044	403.5	106.631	403.5	57.3786	403.5	33.2524	403.5	31.0536
																403.75	-5.40176	403.75	162.37	403.75	289.082	403.75	106.625	403.75	57.3754	403.75	33.2713	403.75	31.0631
																404	-5.40577	404	162.401	404	289.089	404	106.622	404	57.3754	404	33.2713	404	31.082
																404.25	-5.40663	404.25	162.45	404.25	289.142	404.25	106.618	404.25	57.3628	404.25	33.2871	404.25	31.0978
																404.5	-5.40748	404.5	162.496	404.5	289.126	404.5	106.606	404.5	57.3565	404.5	33.2745	404.5	31.0883
																404.75	-5.4115	404.75	162.536	404.75	289.155	404.75	106.596	404.75	57.3502	404.75	33.2808	404.75	31.0883
																405	-5.41235	405	162.554	405	289.123	405	106.593	405	57.3502	405	33.3029	405	31.0978
																405.25	-5.41321	405.25	162.565	405.25	289.145	405.25	106.59	405.25	57.3439	405.25	33.3218	405.25	31.1262
																405.5	-5.42037	405.5	162.602	405.5	289.158	405.5	106.577	405.5	57.3376	405.5	33.3123	405.5	31.1388
																405.75	-5.42438	405.75	162.635	405.75	289.189	405.75	106.571	405.75	57.3281	405.75	33.3155	405.75	31.142
																406	-5.42839	406	162.7	406	289.183	406	106.571	406	57.3281	406	33.3376	406	31.1735
																406.25	-5.4261	406.25	162.727	406.25	289.186	406.25	106.568	406.25	57.3344	406.25	33.3502	406.25	31.1735
																406.5	-5.42695	406.5	162.777	406.5	289.221	406.5	106.558	406.5	57.3313	406.5	33.3754	406.5	31.1609
																406.75	-5.43412	406.75	162.829	406.75	289.243	406.75	106.558	406.75	57.325	406.75	33.3691	406.75	31.1609
																407	-5.44444	407	162.878	407	289.249	407	106.555	407	57.3218	407	33.3849	407	31.1483
																407.25	-5.44214	407.25	162.928	407.25	289.281	407.25	106.555	407.25	57.3218	407.25	33.3628	407.25	31.123
																407.5	-5.43984	407.5	162.942	407.5	289.322	407.5	106.546	407.5	57.325	407.5	33.3691	407.5	31.123
																407.75	-5.4407	407.75	162.976	407.75	289.353	407.75	106.543	407.75	57.325	407.75	33.3723	407.75	31.1325
																408	-5.44155	408	163.003	408	289.429	408	106.536	408	57.3186	408	33.3596	408	31.142
																408.25	-5.44556	408.25	163.046	408.25	289.41	408.25	106.539	408.25	57.3186	408.25	33.3565	408.25	31.1325
																408.5	-5.44327	408.5	163.054	408.5	289.423	408.5	106.533	408.5	57.3186	408.5	33.347	408.5	31.1451
																408.75	-5.44097	408.75	163.059	408.75	289.473	408.75	106.533	408.75	57.3155	408.75	33.3533	408.75	31.1388
																409	-5.44498	409	163.08	409	289.514	409	106.53	409	57.3186	409	33.3439	409	31.1546
																409.25	-5.44583	409.25	163.098	409.25	289.6	409.25	106.536	409.25	57.3186	409.25	33.3628	409.25	31.1735
																409.5	-5.44669	409.5	163.116	409.5	289.637	409.5	106.539	409.5	57.3186	409.5	33.3754	409.5	31.1672
																409.75	-5.44755	409.75	163.133	409.75	289.71	409.75	106.53	409.75	57.3155	409.75	33.3502	409.75	31.183
																410	-5.4484	410	163.192	410	289.798	410	106.527	410	57.3155	410	33.3281	410	31.1704
																410.25	-5.44611	410.25	163.222	410.25	289.846	410.25	106.536	410.25	57.3123	410.25	33.3533	410.25	31.1609
																410.5	-5.44065	410.5	163.221	410.5	289.861	410.5	106.533	410.5	57.3186	410.5	33.3376	410.5	31.1735
																410.75	-5.44151	410.75	163.229	410.75	289.899	410.75	106.53	410.75	57.3123	410.75	33.3092	410.75	31.1767
																411	-5.43921	411	163.247	411	289.912	411	106.524	411	57.306	411	33.2776	411	31.1767
																411.25	-5.43376	411.25	163.252	411.25	289.947	411.25	106.527	411.25	57.3029	411.25	33.2587	411.25	31.1988
																411.5	-5.43461	411.5	163.254	411.5	289.931	411.5	106.517	411.5	57.3092	411.5	33.2587	411.5	31.2114
																411.75	-5.43232	411.75	163.272	411.75	289.965	411.75	106.517	411.75	57.3029	411.75	33.2429	411.75	31.2398
																412	-5.43317	412	163.264	412	289.984	412	106.502	412	57.2997	412	33.2303	412	31.265
																412.25	-5.44034	412.25	163.288	412.25	289.959	412.25	106.502	412.25	57.2934	412.25	33.2145	412.25	31.2682
																412.5	-5.44435	412.5	163.303	412.5	289.984	412.5	106.502	412.5	57.2934	412.5	33.2082	412.5	31.2524
																412.75	-5.44836	412.75	163.305	412.75	289.959	412.75	106.495	412.75	57.2966	412.75	33.1956	412.75	31.2461
																413	-5.44606	413	163.326	413	289.962	413	106.486	413	57.2934	413	33.1767	413	31.2997
																413.25	-5.45007	413.25	163.337	413.25	290.025	413.25	106.498	413.25	57.2934	413.25	33.1893	413.25	31.306
																413.5	-5.45724	413.5	163.361	413.5	290.035	413.5	106.489	413.5	57.2839	413.5	33.1893	413.5	31.3092
																413.75	-5.45494	413.75	163.385	413.75	290.019	413.75	106.489	413.75	57.2839	413.75	33.2019	413.75	31.2934
																414	-5.4621	414	163.409	414	289.991	414	106.476	414	57.2776	414	33.1988	414	31.2871
																414.25	-5.46296	414.25	163.436	414.25	289.997	414.25	106.467	414.25	57.2745	414.25	33.1988	414.25	31.3029
																414.5	-5.46382	414.5	163.483	414.5	290	414.5	106.467	414.5	57.2713	414.5	33.2114	414.5	31.2934
																414.75	-5.46467	414.75	163.475	414.75	289.988	414.75	106.457	414.75	57.265	414.75	33.2082	414.75	31.306
																415	-5.46868	415	163.48	415	290.022	415	106.451	415	57.2619	415	33.1735	415	31.3029
																415.25	-5.47585	415.25	163.485	415.25	290.041	415.25	106.451	415.25	57.2587	415.25	33.1924	415.25	31.3155
																415.5	-5.47355	415.5	163.5	415.5	290.085	415.5	106.451	415.5	57.2587	415.5	33.2051	415.5	31.2965
																415.75	-5.47756	415.75	163.521	415.75	290.171	415.75	106.445	415.75	57.2524	415.75	33.2114	415.75	31.3029
																416	-5.48788	416	163.535	416	290.18	416	106.435	416	57.2461	416	33.2177	416	31.2965
																416.25	-5.48874	416.25	163.534	416.25	290.221	416.25	106.435	416.25	57.2335	416.25	33.2019	416.25	31.3029
																416.5	-5.49275	416.5	163.53	416.5	290.262	416.5	106.429	416.5	57.2303	416.5	33.2208	416.5	31.3155
																416.75	-5.49676	416.75	163.576	416.75	290.306	416.75	106.435	416.75	57.224	416.75	33.2272	416.75	31.3029
																417	-5.49762	417	163.594	417	290.36	417	106.435	417	57.224	417	33.2303	417	31.3092
																417.25	-5.49532	417.25	163.633	417.25	290.398	417.25	106.423	417.25	57.2209	417.25	33.224	417.25	31.3344
																417.5	-5.49302	417.5	163.683	417.5	290.483	417.5	106.426	417.5	57.2145	417.5	33.2366	417.5	31.3502
																417.75	-5.49703	417.75	163.71	417.75	290.543	417.75	106.42	417.75	57.2145	417.75	33.2398	417.75	31.3186
																418	-5.49789	418	163.734	418	290.552	418	106.407	418	57.2114	418	33.2303	418	31.3376
																418.25	-5.49559	418.25	163.761	418.25	290.647	418.25	106.404	418.25	57.2145	418.25	33.2366	418.25	31.3565
																418.5	-5.4996	418.5	163.788	418.5	290.682	418.5	106.398	418.5	57.2145	418.5	33.2208	418.5	31.3849
																418.75	-5.49414	418.75	163.819	418.75	290.71	418.75	106.394	418.75	57.2114	418.75	33.2019	418.75	31.3849
																419	-5.49816	419	163.843	419	290.732	419	106.398	419	57.2082	419	33.1924	419	31.388
																419.25	-5.49901	419.25	163.848	419.25	290.789	419.25	106.394	419.25	57.2082	419.25	33.1988	419.25	31.4259
																419.5	-5.50618	419.5	163.881	419.5	290.805	419.5	106.398	419.5	57.2051	419.5	33.224	419.5	31.429
																419.75	-5.50388	419.75	163.915	419.75	290.801	419.75	106.391	419.75	57.2082	419.75	33.2366	419.75	31.4227
																420	-5.49843	420	163.964	420	290.846	420	106.388	420	57.2051	420	33.2398	420	31.4322
																420.25	-5.50559	420.25	163.982	420.25	290.865	420.25	106.385	420.25	57.1988	420.25	33.2303	420.25	31.4511
																420.5	-5.51276	420.5	164.003	420.5	290.871	420.5	106.385	420.5	57.1956	420.5	33.2429	420.5	31.4511
																420.75	-5.5073	420.75	164.014	420.75	290.906	420.75	106.379	420.75	57.1956	420.75	33.2492	420.75	31.4574
																421	-5.50816	421	164.06	421	291.019	421	106.375	421	57.1925	421	33.2713	421	31.4764
																421.25	-5.50271	421.25	164.084	421.25	291.051	421.25	106.372	421.25	57.1893	421.25	33.265	421.25	31.4858
																421.5	-5.50041	421.5	164.086	421.5	291.082	421.5	106.372	421.5	57.1862	421.5	33.2619	421.5	31.5205
																421.75	-5.50127	421.75	164.104	421.75	291.082	421.75	106.363	421.75	57.1798	421.75	33.2587	421.75	31.5237
																422	-5.50843	422	164.115	422	291.089	422	106.363	422	57.1767	422	33.2619	422	31.5426
																422.25	-5.51244	422.25	164.133	422.25	291.101	422.25	106.363	422.25	57.1735	422.25	33.2492	422.25	31.5395
																422.5	-5.51961	422.5	164.141	422.5	291.161	422.5	106.36	422.5	57.1704	422.5	33.2524	422.5	31.5489
																422.75	-5.51731	422.75	164.178	422.75	291.189	422.75	106.357	422.75	57.1641	422.75	33.2492	422.75	31.5489
																423	-5.51501	423	164.221	423	291.152	423	106.357	423	57.1641	423	33.2492	423	31.5615
																423.25	-5.51271	423.25	164.232	423.25	291.224	423.25	106.357	423.25	57.1609	423.25	33.2461	423.25	31.5584
																423.5	-5.51672	423.5	164.263	423.5	291.297	423.5	106.357	423.5	57.1609	423.5	33.2492	423.5	31.5836
																423.75	-5.51758	423.75	164.293	423.75	291.341	423.75	106.347	423.75	57.1641	423.75	33.2398	423.75	31.5836
																424	-5.52159	424	164.32	424	291.357	424	106.344	424	57.1578	424	33.2208	424	31.5962
																424.25	-5.52245	424.25	164.338	424.25	291.41	424.25	106.341	424.25	57.1641	424.25	33.2114	424.25	31.6183
																424.5	-5.52961	424.5	164.365	424.5	291.448	424.5	106.334	424.5	57.1546	424.5	33.2114	424.5	31.6183
																424.75	-5.53678	424.75	164.389	424.75	291.508	424.75	106.328	424.75	57.1483	424.75	33.2051	424.75	31.6215
																425	-5.53448	425	164.429	425	291.524	425	106.322	425	57.1483	425	33.2051	425	31.6278
																425.25	-5.53218	425.25	164.45	425.25	291.577	425.25	106.312	425.25	57.1578	425.25	33.1956	425.25	31.6278
																425.5	-5.5425	425.5	164.493	425.5	291.609	425.5	106.309	425.5	57.1546	425.5	33.183	425.5	31.6215
																425.75	-5.54336	425.75	164.504	425.75	291.587	425.75	106.3	425.75	57.1546	425.75	33.1641	425.75	31.6057
																426	-5.55052	426	164.541	426	291.581	426	106.293	426	57.1578	426	33.1577	426	31.5931
																426.25	-5.55769	426.25	164.562	426.25	291.606	426.25	106.284	426.25	57.1515	426.25	33.1672	426.25	31.6057
																426.5	-5.5617	426.5	164.601	426.5	291.653	426.5	106.284	426.5	57.1515	426.5	33.1924	426.5	31.612
																426.75	-5.55625	426.75	164.619	426.75	291.716	426.75	106.284	426.75	57.1483	426.75	33.1767	426.75	31.6089
																427	-5.55395	427	164.637	427	291.735	427	106.284	427	57.1483	427	33.1988	427	31.6309
																427.25	-5.54534	427.25	164.651	427.25	291.748	427.25	106.281	427.25	57.1483	427.25	33.2082	427.25	31.6467
																427.5	-5.54935	427.5	164.66	427.5	291.738	427.5	106.278	427.5	57.1483	427.5	33.2177	427.5	31.6499
																427.75	-5.55336	427.75	164.677	427.75	291.76	427.75	106.271	427.75	57.1483	427.75	33.2177	427.75	31.6656
																428	-5.55422	428	164.698	428	291.754	428	106.265	428	57.142	428	33.2366	428	31.6909
																428.25	-5.55507	428.25	164.729	428.25	291.764	428.25	106.265	428.25	57.142	428.25	33.2429	428.25	31.6972
																428.5	-5.55278	428.5	164.718	428.5	291.776	428.5	106.259	428.5	57.1325	428.5	33.2555	428.5	31.7256
																428.75	-5.55048	428.75	164.726	428.75	291.855	428.75	106.259	428.75	57.1325	428.75	33.2555	428.75	31.7098
																429	-5.55133	429	164.734	429	291.855	429	106.259	429	57.1262	429	33.2555	429	31.7003
																429.25	-5.55219	429.25	164.755	429.25	291.899	429.25	106.252	429.25	57.1262	429.25	33.2776	429.25	31.7382
																429.5	-5.55935	429.5	164.801	429.5	291.928	429.5	106.252	429.5	57.1262	429.5	33.2808	429.5	31.7477
																429.75	-5.55706	429.75	164.822	429.75	291.959	429.75	106.249	429.75	57.1231	429.75	33.2934	429.75	31.7603
																430	-5.56107	430	164.85	430	291.984	430	106.252	430	57.1104	430	33.2934	430	31.776
																430.25	-5.56192	430.25	164.88	430.25	292.051	430.25	106.249	430.25	57.1041	430.25	33.3029	430.25	31.8171
																430.5	-5.56909	430.5	164.904	430.5	292.054	430.5	106.252	430.5	57.1041	430.5	33.3123	430.5	31.8518
																430.75	-5.56679	430.75	164.928	430.75	292.089	430.75	106.256	430.75	57.101	430.75	33.3029	430.75	31.8738
																431	-5.56134	431	164.946	431	292.136	431	106.259	431	57.1041	431	33.3123	431	31.877
																431.25	-5.55904	431.25	164.973	431.25	292.155	431.25	106.259	431.25	57.101	431.25	33.2871	431.25	31.9117
																431.5	-5.5662	431.5	164.994	431.5	292.145	431.5	106.249	431.5	57.0947	431.5	33.2934	431.5	31.918
																431.75	-5.57022	431.75	165.008	431.75	292.212	431.75	106.24	431.75	57.0884	431.75	33.2776	431.75	31.9243
																432	-5.57423	432	165.032	432	292.224	432	106.246	432	57.0852	432	33.2808	432	31.9527
																432.25	-5.57508	432.25	165.066	432.25	292.312	432.25	106.243	432.25	57.0821	432.25	33.2587	432.25	31.9653
																432.5	-5.57594	432.5	165.071	432.5	292.382	432.5	106.234	432.5	57.0757	432.5	33.265	432.5	31.9685
																432.75	-5.57995	432.75	165.092	432.75	292.391	432.75	106.234	432.75	57.0789	432.75	33.2713	432.75	31.9906
																433	-5.58081	433	165.097	433	292.379	433	106.218	433	57.0694	433	33.2587	433	32.0032
																433.25	-5.58482	433.25	165.143	433.25	292.436	433.25	106.215	433.25	57.0694	433.25	33.265	433.25	32.0284
																433.5	-5.58252	433.5	165.195	433.5	292.423	433.5	106.208	433.5	57.0694	433.5	33.2713	433.5	32.0347
																433.75	-5.58337	433.75	165.213	433.75	292.445	433.75	106.192	433.75	57.0663	433.75	33.2776	433.75	32.06
																434	-5.58108	434	165.237	434	292.495	434	106.186	434	57.0631	434	33.2745	434	32.0947
																434.25	-5.57247	434.25	165.223	434.25	292.505	434.25	106.18	434.25	57.0568	434.25	33.265	434.25	32.1136
																434.5	-5.57963	434.5	165.251	434.5	292.549	434.5	106.177	434.5	57.0537	434.5	33.2555	434.5	32.1294
																434.75	-5.57103	434.75	165.281	434.75	292.587	434.75	106.174	434.75	57.06	434.75	33.2682	434.75	32.1451
																435	-5.57188	435	165.292	435	292.584	435	106.177	435	57.0663	435	33.2587	435	32.1609
																435.25	-5.56643	435.25	165.329	435.25	292.618	435.25	106.17	435.25	57.0631	435.25	33.2619	435.25	32.1514
																435.5	-5.56413	435.5	165.347	435.5	292.641	435.5	106.167	435.5	57.06	435.5	33.2839	435.5	32.1514
																435.75	-5.56183	435.75	165.377	435.75	292.682	435.75	106.161	435.75	57.06	435.75	33.2839	435.75	32.1514
																436	-5.56269	436	165.376	436	292.701	436	106.158	436	57.06	436	33.2902	436	32.1577
																436.25	-5.56355	436.25	165.4	436.25	292.735	436.25	106.164	436.25	57.06	436.25	33.2997	436.25	32.1735
																436.5	-5.56125	436.5	165.433	436.5	292.742	436.5	106.164	436.5	57.06	436.5	33.3218	436.5	32.1893
																436.75	-5.55895	436.75	165.448	436.75	292.789	436.75	106.155	436.75	57.0568	436.75	33.2902	436.75	32.1861
																437	-5.55665	437	165.456	437	292.742	437	106.155	437	57.0537	437	33.3249	437	32.2082
																437.25	-5.5512	437.25	165.48	437.25	292.719	437.25	106.158	437.25	57.0537	437.25	33.3218	437.25	32.2145
																437.5	-5.54574	437.5	165.52	437.5	292.754	437.5	106.158	437.5	57.0474	437.5	33.3186	437.5	32.1861
																437.75	-5.5466	437.75	165.528	437.75	292.801	437.75	106.167	437.75	57.0505	437.75	33.3344	437.75	32.1798
																438	-5.54746	438	165.533	438	292.783	438	106.17	438	57.0474	438	33.3218	438	32.1767
																438.25	-5.55147	438.25	165.551	438.25	292.789	438.25	106.174	438.25	57.0537	438.25	33.3218	438.25	32.1893
																438.5	-5.54602	438.5	165.604	438.5	292.817	438.5	106.183	438.5	57.0568	438.5	33.2997	438.5	32.1893
																438.75	-5.54687	438.75	165.637	438.75	292.827	438.75	106.189	438.75	57.0568	438.75	33.2934	438.75	32.1609
																439	-5.54773	439	165.686	439	292.861	439	106.189	439	57.0568	439	33.2776	439	32.1672
																439.25	-5.54543	439.25	165.704	439.25	292.899	439.25	106.186	439.25	57.0537	439.25	33.2871	439.25	32.1672
																439.5	-5.55259	439.5	165.725	439.5	292.909	439.5	106.18	439.5	57.0474	439.5	33.2997	439.5	32.2019
																439.75	-5.55345	439.75	165.743	439.75	292.934	439.75	106.17	439.75	57.0379	439.75	33.306	439.75	32.1893
																440	-5.55746	440	165.738	440	292.924	440	106.17	440	57.0284	440	33.3123	440	32.2051
																440.25	-5.55832	440.25	165.731	440.25	292.937	440.25	106.17	440.25	57.0253	440.25	33.2871	440.25	32.2398
																440.5	-5.56548	440.5	165.755	440.5	292.969	440.5	106.167	440.5	57.0253	440.5	33.2776	440.5	32.2429
																440.75	-5.57265	440.75	165.807	440.75	293.006	440.75	106.161	440.75	57.019	440.75	33.2808	440.75	32.2492
																441	-5.57035	441	165.828	441	293.076	441	106.155	441	57.0158	441	33.2902	441	32.2682
																441.25	-5.57436	441.25	165.833	441.25	293.07	441.25	106.145	441.25	57.019	441.25	33.2776	441.25	32.2745
																441.5	-5.57522	441.5	165.889	441.5	293.085	441.5	106.142	441.5	57.0158	441.5	33.3029	441.5	32.2997
																441.75	-5.58238	441.75	165.932	441.75	293.145	441.75	106.136	441.75	57.0158	441.75	33.2808	441.75	32.3092
																442	-5.58955	442	165.946	442	293.215	442	106.133	442	57.0095	442	33.2713	442	32.3218
																442.25	-5.59671	442.25	165.945	442.25	293.212	442.25	106.126	442.25	57.0032	442.25	33.265	442.25	32.3439
																442.5	-5.59757	442.5	165.963	442.5	293.23	442.5	106.126	442.5	56.9969	442.5	33.265	442.5	32.3691
																442.75	-5.59212	442.75	166.003	442.75	293.271	442.75	106.123	442.75	57	442.75	33.2902	442.75	32.3723
																443	-5.59297	443	166.011	443	293.322	443	106.117	443	56.9874	443	33.306	443	32.3817
																443.25	-5.59068	443.25	166.029	443.25	293.338	443.25	106.114	443.25	56.9811	443.25	33.3186	443.25	32.3817
																443.5	-5.59469	443.5	166.037	443.5	293.363	443.5	106.11	443.5	56.9748	443.5	33.3249	443.5	32.3975
																443.75	-5.59239	443.75	166.039	443.75	293.36	443.75	106.117	443.75	56.9748	443.75	33.3281	443.75	32.4007
																444	-5.5964	444	166.06	444	293.382	444	106.11	444	56.9748	444	33.3344	444	32.4133
																444.25	-5.60041	444.25	166.062	444.25	293.432	444.25	106.11	444.25	56.9685	444.25	33.306	444.25	32.3912
																444.5	-5.59811	444.5	166.073	444.5	293.473	444.5	106.114	444.5	56.9716	444.5	33.3155	444.5	32.3943
																444.75	-5.59581	444.75	166.103	444.75	293.555	444.75	106.107	444.75	56.9716	444.75	33.3123	444.75	32.3943
																445	-5.60298	445	166.14	445	293.612	445	106.098	445	56.9653	445	33.3249	445	32.3723
																445.25	-5.60068	445.25	166.164	445.25	293.625	445.25	106.095	445.25	56.959	445.25	33.3407	445.25	32.3912
																445.5	-5.59523	445.5	166.157	445.5	293.641	445.5	106.092	445.5	56.959	445.5	33.3407	445.5	32.3849
																445.75	-5.58977	445.75	166.193	445.75	293.656	445.75	106.085	445.75	56.959	445.75	33.3502	445.75	32.388
																446	-5.58748	446	166.224	446	293.691	446	106.082	446	56.9527	446	33.3596	446	32.4007
																446.25	-5.59464	446.25	166.213	446.25	293.723	446.25	106.079	446.25	56.9464	446.25	33.366	446.25	32.388
																446.5	-5.58919	446.5	166.234	446.5	293.77	446.5	106.082	446.5	56.9464	446.5	33.3723	446.5	32.3723
																446.75	-5.59004	446.75	166.261	446.75	293.773	446.75	106.082	446.75	56.9433	446.75	33.3754	446.75	32.3691
																447	-5.5909	447	166.285	447	293.808	447	106.076	447	56.9464	447	33.3723	447	32.3754
																447.25	-5.59176	447.25	166.315	447.25	293.852	447.25	106.069	447.25	56.9464	447.25	33.3596	447.25	32.3786
																447.5	-5.59577	447.5	166.333	447.5	293.855	447.5	106.073	447.5	56.9401	447.5	33.3313	447.5	32.3817
																447.75	-5.59662	447.75	166.341	447.75	293.852	447.75	106.079	447.75	56.9433	447.75	33.3155	447.75	32.3849
																448	-5.60379	448	166.35	448	293.883	448	106.076	448	56.9433	448	33.3186	448	32.4227
																448.25	-5.60149	448.25	166.361	448.25	293.88	448.25	106.076	448.25	56.9401	448.25	33.3123	448.25	32.4227
																448.5	-5.60235	448.5	166.36	448.5	293.887	448.5	106.063	448.5	56.9433	448.5	33.347	448.5	32.4574
																448.75	-5.60005	448.75	166.349	448.75	293.915	448.75	106.06	448.75	56.9401	448.75	33.347	448.75	32.4574
																449	-5.59775	449	166.383	449	293.906	449	106.051	449	56.9433	449	33.3439	449	32.4701
																449.25	-5.59545	449.25	166.403	449.25	293.94	449.25	106.047	449.25	56.9401	449.25	33.3533	449.25	32.4921
																449.5	-5.59631	449.5	166.424	449.5	293.934	449.5	106.041	449.5	56.9464	449.5	33.347	449.5	32.5016
																449.75	-5.59716	449.75	166.452	449.75	293.972	449.75	106.035	449.75	56.9559	449.75	33.3565	449.75	32.53
																450	-5.60433	450	166.46	450	293.975	450	106.028	450	56.9527	450	33.3502	450	32.5395
																450.25	-5.60203	450.25	166.496	450.25	294.016	450.25	106.025	450.25	56.9527	450.25	33.3691	450.25	32.5552
																450.5	-5.6092	450.5	166.505	450.5	294.025	450.5	106.028	450.5	56.9496	450.5	33.3502	450.5	32.5458
																450.75	-5.61321	450.75	166.51	450.75	294.035	450.75	106.022	450.75	56.9496	450.75	33.3344	450.75	32.5268
																451	-5.60775	451	166.54	451	294.032	451	106.022	451	56.9496	451	33.3313	451	32.5237
																451.25	-5.60861	451.25	166.536	451.25	294.038	451.25	106.016	451.25	56.9464	451.25	33.3344	451.25	32.5489
																451.5	-5.60947	451.5	166.55	451.5	294.044	451.5	106.013	451.5	56.9527	451.5	33.3407	451.5	32.571
																451.75	-5.61032	451.75	166.578	451.75	294.076	451.75	106.006	451.75	56.9464	451.75	33.3376	451.75	32.5647
																452	-5.61118	452	166.602	452	294.06	452	105.997	452	56.9433	452	33.3407	452	32.5836
																452.25	-5.61519	452.25	166.604	452.25	294.076	452.25	105.991	452.25	56.9433	452.25	33.3817	452.25	32.5962
																452.5	-5.60974	452.5	166.64	452.5	294.079	452.5	105.978	452.5	56.9464	452.5	33.4038	452.5	32.6309
																452.75	-5.61059	452.75	166.652	452.75	294.104	452.75	105.978	452.75	56.9433	452.75	33.4322	452.75	32.6246
																453	-5.61145	453	166.641	453	294.136	453	105.965	453	56.9401	453	33.4448	453	32.6436
																453.25	-5.61546	453.25	166.678	453.25	294.189	453.25	105.962	453.25	56.9338	453.25	33.4448	453.25	32.6372
																453.5	-5.61632	453.5	166.698	453.5	294.171	453.5	105.959	453.5	56.9338	453.5	33.4354	453.5	32.6372
																453.75	-5.61717	453.75	166.719	453.75	294.164	453.75	105.965	453.75	56.9275	453.75	33.429	453.75	32.6499
																454	-5.62118	454	166.734	454	294.133	454	105.956	454	56.9212	454	33.4227	454	32.6688
																454.25	-5.61889	454.25	166.742	454.25	294.158	454.25	105.953	454.25	56.9149	454.25	33.4196	454.25	32.6814
																454.5	-5.61343	454.5	166.776	454.5	294.114	454.5	105.959	454.5	56.9149	454.5	33.4038	454.5	32.6783
																454.75	-5.61113	454.75	166.809	454.75	294.104	454.75	105.969	454.75	56.9149	454.75	33.3943	454.75	32.6719
																455	-5.61199	455	166.786	455	294.114	455	105.969	455	56.9149	455	33.366	455	32.6877
																455.25	-5.61285	455.25	166.769	455.25	294.148	455.25	105.962	455.25	56.9149	455.25	33.3596	455.25	32.6909
																455.5	-5.62001	455.5	166.796	455.5	294.155	455.5	105.962	455.5	56.9086	455.5	33.3817	455.5	32.7003
																455.75	-5.62402	455.75	166.826	455.75	294.23	455.75	105.962	455.75	56.9149	455.75	33.3943	455.75	32.7413
																456	-5.62488	456	166.857	456	294.259	456	105.965	456	56.9149	456	33.4164	456	32.7382
																456.25	-5.62574	456.25	166.884	456.25	294.268	456.25	105.959	456.25	56.9117	456.25	33.4164	456.25	32.7256
																456.5	-5.62975	456.5	166.889	456.5	294.249	456.5	105.962	456.5	56.9117	456.5	33.4354	456.5	32.7256
																456.75	-5.63376	456.75	166.894	456.75	294.278	456.75	105.959	456.75	56.918	456.75	33.4574	456.75	32.7066
																457	-5.63777	457	166.921	457	294.353	457	105.953	457	56.9149	457	33.4385	457	32.7287
																457.25	-5.64178	457.25	166.942	457.25	294.357	457.25	105.953	457.25	56.9086	457.25	33.4196	457.25	32.7319
																457.5	-5.64894	457.5	166.96	457.5	294.35	457.5	105.943	457.5	56.8991	457.5	33.3943	457.5	32.7445
																457.75	-5.65611	457.75	167.025	457.75	294.353	457.75	105.946	457.75	56.9054	457.75	33.3754	457.75	32.735
																458	-5.65697	458	167.043	458	294.331	458	105.95	458	56.9054	458	33.366	458	32.7413
																458.25	-5.66413	458.25	167.07	458.25	294.338	458.25	105.946	458.25	56.8991	458.25	33.3565	458.25	32.754
																458.5	-5.66183	458.5	167.097	458.5	294.363	458.5	105.94	458.5	56.8991	458.5	33.3723	458.5	32.776
																458.75	-5.65953	458.75	167.102	458.75	294.401	458.75	105.943	458.75	56.9022	458.75	33.3754	458.75	32.7603
																459	-5.6667	459	167.114	459	294.363	459	105.943	459	56.8991	459	33.3912	459	32.7382
																459.25	-5.67387	459.25	167.109	459.25	294.407	459.25	105.931	459.25	56.8865	459.25	33.3849	459.25	32.7477
																459.5	-5.67788	459.5	167.086	459.5	294.42	459.5	105.918	459.5	56.8802	459.5	33.3943	459.5	32.7445
																459.75	-5.68189	459.75	167.113	459.75	294.423	459.75	105.909	459.75	56.8707	459.75	33.4101	459.75	32.7319
																460	-5.6859	460	167.125	460	294.407	460	105.905	460	56.8707	460	33.4322	460	32.7319
																460.25	-5.6836	460.25	167.127	460.25	294.429	460.25	105.902	460.25	56.8675	460.25	33.4133	460.25	32.7697
																460.5	-5.68761	460.5	167.122	460.5	294.404	460.5	105.89	460.5	56.8581	460.5	33.3943	460.5	32.7413
																460.75	-5.69162	460.75	167.13	460.75	294.385	460.75	105.88	460.75	56.8518	460.75	33.366	460.75	32.7413
																461	-5.69879	461	167.136	461	294.448	461	105.877	461	56.8486	461	33.3849	461	32.776
																461.25	-5.7028	461.25	167.163	461.25	294.483	461.25	105.88	461.25	56.8423	461.25	33.3849	461.25	32.7981
																461.5	-5.70681	461.5	167.184	461.5	294.555	461.5	105.887	461.5	56.8328	461.5	33.3691	461.5	32.8234
																461.75	-5.71082	461.75	167.192	461.75	294.543	461.75	105.887	461.75	56.8328	461.75	33.3849	461.75	32.7855
																462	-5.71483	462	167.203	462	294.587	462	105.877	462	56.8265	462	33.3912	462	32.7666
																462.25	-5.71253	462.25	167.23	462.25	294.618	462.25	105.874	462.25	56.8234	462.25	33.3849	462.25	32.7508
																462.5	-5.70708	462.5	167.22	462.5	294.625	462.5	105.88	462.5	56.8171	462.5	33.4007	462.5	32.7634
																462.75	-5.70794	462.75	167.219	462.75	294.653	462.75	105.871	462.75	56.8108	462.75	33.3912	462.75	32.7887
																463	-5.70248	463	167.233	463	294.697	463	105.871	463	56.8139	463	33.4227	463	32.8013
																463.25	-5.7128	463.25	167.197	463.25	294.691	463.25	105.864	463.25	56.8108	463.25	33.4417	463.25	32.7981
																463.5	-5.71997	463.5	167.224	463.5	294.716	463.5	105.858	463.5	56.8076	463.5	33.4354	463.5	32.8171
																463.75	-5.71136	463.75	167.258	463.75	294.808	463.75	105.861	463.75	56.8076	463.75	33.429	463.75	32.8518
																464	-5.70906	464	167.282	464	294.814	464	105.868	464	56.8139	464	33.4385	464	32.8328
																464.25	-5.70992	464.25	167.303	464.25	294.846	464.25	105.861	464.25	56.8139	464.25	33.4322	464.25	32.8675
																464.5	-5.71393	464.5	167.333	464.5	294.877	464.5	105.858	464.5	56.8108	464.5	33.448	464.5	32.8675
																464.75	-5.71479	464.75	167.373	464.75	294.95	464.75	105.852	464.75	56.8045	464.75	33.4574	464.75	32.8833
																465	-5.71249	465	167.413	465	294.959	465	105.855	465	56.8045	465	33.4764	465	32.8644
																465.25	-5.71019	465.25	167.415	465.25	294.947	465.25	105.858	465.25	56.8013	465.25	33.4984	465.25	32.8959
																465.5	-5.7142	465.5	167.429	465.5	294.947	465.5	105.849	465.5	56.8013	465.5	33.4858	465.5	32.9085
																465.75	-5.71506	465.75	167.45	465.75	294.909	465.75	105.845	465.75	56.7918	465.75	33.4764	465.75	32.9275
																466	-5.71907	466	167.49	466	294.988	466	105.83	466	56.795	466	33.4701	466	32.9559
																466.25	-5.71677	466.25	167.511	466.25	294.947	466.25	105.823	466.25	56.795	466.25	33.4795	466.25	32.9653
																466.5	-5.71447	466.5	167.544	466.5	294.959	466.5	105.814	466.5	56.7887	466.5	33.4574	466.5	32.9874
																466.75	-5.71848	466.75	167.546	466.75	295.003	466.75	105.814	466.75	56.7887	466.75	33.4764	466.75	33.0063
																467	-5.71303	467	167.558	467	295.044	467	105.811	467	56.7824	467	33.5016	467	33.0189
																467.25	-5.72019	467.25	167.585	467.25	295.092	467.25	105.795	467.25	56.7761	467.25	33.5079	467.25	33.0284
																467.5	-5.7242	467.5	167.599	467.5	295.152	467.5	105.786	467.5	56.7761	467.5	33.5331	467.5	33.0158
																467.75	-5.72821	467.75	167.614	467.75	295.177	467.75	105.773	467.75	56.7698	467.75	33.5268	467.75	33.0536
																468	-5.72592	468	167.66	468	295.237	468	105.767	468	56.7634	468	33.5363	468	33.0568
																468.25	-5.72362	468.25	167.684	468.25	295.243	468.25	105.757	468.25	56.7634	468.25	33.5458	468.25	33.0883
																468.5	-5.73709	468.5	167.708	468.5	295.202	468.5	105.745	468.5	56.7571	468.5	33.5426	468.5	33.1199
																468.75	-5.73479	468.75	167.707	468.75	295.265	468.75	105.735	468.75	56.7445	468.75	33.5584	468.75	33.1514
																469	-5.7325	469	167.744	469	295.278	469	105.732	469	56.7445	469	33.5773	469	33.1609
																469.25	-5.7302	469.25	167.765	469.25	295.297	469.25	105.726	469.25	56.7445	469.25	33.5489	469.25	33.224
																469.5	-5.73105	469.5	167.804	469.5	295.278	469.5	105.726	469.5	56.7477	469.5	33.5458	469.5	33.2745
																469.75	-5.73506	469.75	167.822	469.75	295.316	469.75	105.71	469.75	56.7477	469.75	33.5489	469.75	33.2997
																470	-5.74223	470	167.856	470	295.388	470	105.7	470	56.7445	470	33.5331	470	33.2966
																470.25	-5.73993	470.25	167.867	470.25	295.477	470.25	105.704	470.25	56.7351	470.25	33.5584	470.25	33.3249
																470.5	-5.73448	470.5	167.91	470.5	295.502	470.5	105.697	470.5	56.7414	470.5	33.5584	470.5	33.3407
																470.75	-5.72587	470.75	167.912	470.75	295.54	470.75	105.697	470.75	56.7382	470.75	33.571	470.75	33.3817
																471	-5.72673	471	167.945	471	295.568	471	105.691	471	56.7319	471	33.571	471	33.4164
																471.25	-5.72758	471.25	167.973	471.25	295.628	471.25	105.685	471.25	56.7382	471.25	33.5836	471.25	33.4669
																471.5	-5.73159	471.5	168.012	471.5	295.659	471.5	105.675	471.5	56.7319	471.5	33.5836	471.5	33.4984
																471.75	-5.74191	471.75	168.033	471.75	295.675	471.75	105.669	471.75	56.7351	471.75	33.6183	471.75	33.5268
																472	-5.74277	472	168.054	472	295.691	472	105.669	472	56.7319	472	33.6499	472	33.5426
																472.25	-5.74678	472.25	168.088	472.25	295.71	472.25	105.672	472.25	56.7256	472.25	33.6404	472.25	33.5647
																472.5	-5.74764	472.5	168.112	472.5	295.707	472.5	105.675	472.5	56.7193	472.5	33.6372	472.5	33.5426
																472.75	-5.74534	472.75	168.139	472.75	295.735	472.75	105.681	472.75	56.713	472.75	33.6467	472.75	33.5552
																473	-5.7462	473	168.157	473	295.764	473	105.681	473	56.7067	473	33.6719	473	33.5426
																473.25	-5.7439	473.25	168.184	473.25	295.833	473.25	105.685	473.25	56.7035	473.25	33.694	473.25	33.5458
																473.5	-5.74791	473.5	168.22	473.5	295.808	473.5	105.681	473.5	56.7004	473.5	33.7003	473.5	33.5552
																473.75	-5.75192	473.75	168.251	473.75	295.83	473.75	105.678	473.75	56.6909	473.75	33.713	473.75	33.5458
																474	-5.75593	474	168.291	474	295.865	474	105.681	474	56.6877	474	33.7287	474	33.4921
																474.25	-5.75363	474.25	168.302	474.25	295.887	474.25	105.685	474.25	56.6846	474.25	33.7413	474.25	33.4701
																474.5	-5.74818	474.5	168.342	474.5	295.94	474.5	105.688	474.5	56.6751	474.5	33.7603	474.5	33.4669
																474.75	-5.74588	474.75	168.378	474.75	295.965	474.75	105.681	474.75	56.6751	474.75	33.7697	474.75	33.4984
																475	-5.74674	475	168.425	475	296.01	475	105.678	475	56.6783	475	33.7634	475	33.4984
																475.25	-5.7539	475.25	168.414	475.25	296.044	475.25	105.678	475.25	56.6688	475.25	33.7697	475.25	33.4827
																475.5	-5.75476	475.5	168.428	475.5	296.013	475.5	105.675	475.5	56.6751	475.5	33.7634	475.5	33.4764
																475.75	-5.75877	475.75	168.421	475.75	296.029	475.75	105.672	475.75	56.672	475.75	33.7855	475.75	33.4858
																476	-5.75963	476	168.439	476	296.025	476	105.672	476	56.6625	476	33.8139	476	33.4669
																476.25	-5.75733	476.25	168.463	476.25	296.022	476.25	105.672	476.25	56.6562	476.25	33.8044	476.25	33.489
																476.5	-5.75187	476.5	168.487	476.5	296.003	476.5	105.672	476.5	56.653	476.5	33.795	476.5	33.489
																476.75	-5.74327	476.75	168.504	476.75	295.988	476.75	105.675	476.75	56.653	476.75	33.7571	476.75	33.5489
																477	-5.73781	477	168.525	477	295.928	477	105.666	477	56.653	477	33.7792	477	33.5521
																477.25	-5.73552	477.25	168.543	477.25	295.921	477.25	105.666	477.25	56.653	477.25	33.7666	477.25	33.5552
																477.5	-5.73637	477.5	168.554	477.5	295.871	477.5	105.659	477.5	56.6657	477.5	33.754	477.5	33.5805
																477.75	-5.73723	477.75	168.566	477.75	295.849	477.75	105.653	477.75	56.6625	477.75	33.7319	477.75	33.5899
																478	-5.73808	478	168.549	478	295.786	478	105.644	478	56.6562	478	33.7224	478	33.5552
																478.25	-5.73838	478.25	168.567	478.25	295.81	478.25	105.644	478.25	56.6616	478.25	33.7128	478.25	33.5929
																478.5	-5.73853	478.5	168.563	478.5	295.781	478.5	105.633	478.5	56.6564	478.5	33.7205	478.5	33.6606
																478.75	-5.74308	478.75	168.536	478.75	295.683	478.75	105.637	478.75	56.6542	478.75	33.7076	478.75	33.6846
																479	-5.73807	479	168.544	479	295.555	479	105.625	479	56.6513	479	33.7499	479	33.7282
																479.25	-5.73045	479.25	168.558	479.25	295.482	479.25	105.622	479.25	56.6338	479.25	33.7512	479.25	33.6579
																479.5	-5.71798	479.5	168.488	479.5	295.309	479.5	105.626	479.5	56.6404	479.5	33.7103	479.5	33.6246
																479.75	-5.73083	479.75	168.425	479.75	295.249	479.75	105.585	479.75	56.6524	479.75	33.6606	479.75	33.5048
																480	-5.73968	480	168.365	480	295.209	480	105.569	480	56.6604	480	33.6246	480	33.5048
																480.25	-5.78049	480.25	168.26	480.25	295.01	480.25	105.549	480.25	56.5205	480.25	33.5048	480.25	33.1451

## Sheet: Fig5bc
Direct Peroxide Addition					Glucose Oxidase Coupling
	Max Conversion		Max Rate			Max Conversion		Max Rate
Conc (uM)	Average	Stdev	Average	Stdev	Conc (ug/ml)	Average	Stdev	Average	Stdev
0	0	0	0.00345855	0.0480913	0	2.91693	4.84465	0.0113154	0.0241972
25	5.05468	0.20933	0.797591	0.294241	0.1	183.986	18.9528	5.4078	0.979921
50	24.5875	3.74145	1.51747	0.25196	0.25	305.718	13.2433	10.2364	0.534263
100	53.3439	1.89236	2.83984	0.226113	0.4	111.043	3.68373	9.62332	0.0516537
150	77.019	2.6171	2.2689	0.263591	0.6	67.9685	6.81886	9.22731	0.132697
200	74.1104	11.1592	1.75186	0.252469	0.8	28.9695	25.1187	8.55166	0.266008
300	2.7349	1.33886	0.222136	0.171182	1	44.4732	10.3497	7.62841	0.292637
400	0	0	0.00802371	0.011037

## Sheet: Fig5d
	Glucose Oxidase Coupling								Direct Peroxide Addition
	Veratraldehyde		Dehydrodimer		Cleavage Extent				Veratraldehyde		Dehydrodimer		Cleavage Extent
GOx concentration	Average	Stdev	Average	Stdev	Average	Stdev		H2O2 concentration	Average	Stdev	Average	Stdev	Average	Stdev
0	0	NaN	-7.76102e-11	119030	0	NaN		0	0	NaN	0	49911.3	0	NaN
0.1	2.3692e+06	87415.4	1.09372e+07	390859	0.17754	0.00291608		25	94094.3	6584.67	426452	102700	0.18747	0.0378645
0.25	3.53795e+06	93644.3	1.45424e+07	510463	0.195273	0.00169899		50	298836	14280.8	1.68414e+06	184895	0.151505	0.00981882
0.4	1.3632e+06	67314.7	6.56881e+06	275741	0.170716	0.003683		75	602595	31362.4	3.41017e+06	199404	0.150271	0.00470093
0.6	842915	24899.6	4.31344e+06	165244	0.162922	0.00383156		100	800657	37596	4.52729e+06	168789	0.14962	0.00376203
0.8	541188	11967.3	2.02432e+06	1.39943e+06	0.155302	0.00758496		150	1.11985e+06	55091.5	6.0341e+06	490850	0.158194	0.00681339
1	435280	25966.9	2.3789e+06	161965	0.154863	0.00705122		200	1.32806e+06	47050.7	7.28441e+06	252213	0.154372	0.00396955
								300	103165	6622.31	588820	171255	0.126658	0.014796
								400	0	NaN	83817	126323	0	NaN
